# Supplementary material for: Outcomes of COVID-19 patients with comorbidities in southwest Nigeria
Source: PLoS One. 2021 Mar 15;16(3):e0248281. doi: 10.1371/journal.pone.0248281 (PMC7959379; doi:10.1371/journal.pone.0248281)
Supplement: S1 Dataset — (XLSX) [file pone.0248281.s002.xlsx]

## Sheet: Sheet1
Age	Sex	Initial severity	Final status	Comorbidities	Asthma	Hypertension	Diabetes	Renal disease	Cancer	Cardiovascular disease	Tuberculosis	HIV	Hepatitis B	Sickle cell disease
46	male	moderate	Discharged	no	no	no	no	no	no	no	no	no	no	no
53	male	moderate	Discharged	no	no	no	no	no	no	no	no	no	no	no
55	male	moderate	Discharged	no	no	no	no	no	no	no	no	no	no	no
39	male	moderate	Discharged	no	no	no	no	no	no	no	no	no	no	no
30	female	mild	Discharged	no	no	no	no	no	no	no	no	no	no	no
47	male	critical	Died	no	no	no	no	no	no	no	no	no	no	no
46	female	moderate	Discharged	no	no	no	no	no	no	no	no	no	no	no
30	male	moderate		no	no	no	no	no	no	no	no	no	no	no
50	male	severe		no	no	no	no	no	no	no	no	no	no	no
33	male	moderate	Discharged	no	no	no	no	no	no	no	no	no	no	no
33	female	mild	Discharged	no	no	no	no	no	no	no	no	no	no	no
26	male	mild	Discharged	no	no	no	no	no	no	no	no	no	no	no
32	male	moderate	Discharged	no	no	no	no	no	no	no	no	no	no	no
32	male	moderate	Discharged	no	no	no	no	no	no	no	no	no	no	no
12	female	mild	Discharged	no	no	no	no	no	no	no	no	no	no	no
24	male	mild	Discharged	no	no	no	no	no	no	no	no	no	no	no
38	female	moderate	Discharged	no	no	no	no	no	no	no	no	no	no	no
22	male	mild	Discharged	no	no	no	no	no	no	no	no	no	no	no
35	male	moderate		no	no	no	no	no	no	no	no	no	no	no
41	male	mild	Discharged	no	no	no	no	no	no	no	no	no	no	no
28	female	mild	Discharged	no	no	no	no	no	no	no	no	no	no	no
41	male	mild	Discharged	no	no	no	no	no	no	no	no	no	no	no
16	male	moderate	Discharged	no	no	no	no	no	no	no	no	no	no	no
26	male	mild	Discharged	no	no	no	no	no	no	no	no	no	no	no
50	male	mild	Discharged	no	no	no	no	no	no	no	no	no	no	no
36	female	mild	Discharged	no	no	no	no	no	no	no	no	no	no	no
42	male	mild	Discharged	no	no	no	no	no	no	no	no	no	no	no
38	male	moderate	Discharged	no	no	no	no	no	no	no	no	no	no	no
37	male	mild	Discharged	no	no	no	no	no	no	no	no	no	no	no
37	male	mild		no	no	no	no	no	no	no	no	no	no	no
41	male	mild	Discharged	no	no	no	no	no	no	no	no	no	no	no
28	male	mild	Discharged	no	no	no	no	no	no	no	no	no	no	no
27	female	moderate		no	no	no	no	no	no	no	no	no	no	no
34	male	moderate	Discharged	no	no	no	no	no	no	no	no	no	no	no
38	male	severe	Discharged	no	no	no	no	no	no	no	no	no	no	no
36	male	mild	Discharged	no	no	no	no	no	no	no	no	no	no	no
45	male	mild	Discharged	no	no	no	no	no	no	no	no	no	no	no
25	male	mild	Discharged	no	no	no	no	no	no	no	no	no	no	no
27	female	moderate	Discharged	no	no	no	no	no	no	no	no	no	no	no
29	male	moderate	Discharged	no	no	no	no	no	no	no	no	no	no	no
40	female	mild	Discharged	no	no	no	no	no	no	no	no	no	no	no
31	male	mild	Discharged	no	no	no	no	no	no	no	no	no	no	no
46	male	moderate	Discharged	no	no	no	no	no	no	no	no	no	no	no
38	female	mild	Transferred Out	no	no	no	no	no	no	no	no	no	no	no
22	male	mild	Discharged	no	no	no	no	no	no	no	no	no	no	no
42	male	mild	Discharged	no	no	no	no	no	no	no	no	no	no	no
45	male	mild		no	no	no	no	no	no	no	no	no	no	no
9	male	mild	Discharged	no	no	no	no	no	no	no	no	no	no	no
16	female	mild		no	no	no	no	no	no	no	no	no	no	no
37	male	mild	Discharged	no	no	no	no	no	no	no	no	no	no	no
32	male	mild	Discharged	no	no	no	no	no	no	no	no	no	no	no
25	male	moderate	Discharged	no	no	no	no	no	no	no	no	no	no	no
1.7	male	mild	Discharged	no	no	no	no	no	no	no	no	no	no	no
25	female	moderate	Discharged	no	no	no	no	no	no	no	no	no	no	no
29	female	mild	Discharged	no	no	no	no	no	no	no	no	no	no	no
40	male	moderate	Discharged	no	no	no	no	no	no	no	no	no	no	no
36	male	moderate		no	no	no	no	no	no	no	no	no	no	no
31	female	mild	Discharged	no	no	no	no	no	no	no	no	no	no	no
38	male	moderate		no	no	no	no	no	no	no	no	no	no	no
20	female	moderate	Discharged	no	no	no	no	no	no	no	no	no	no	no
27	male	moderate	Discharged	no	no	no	no	no	no	no	no	no	no	no
55	female	moderate	Discharged	no	no	no	no	no	no	no	no	no	no	no
43	male	moderate		no	no	no	no	no	no	no	no	no	no	no
43	male	mild	Discharged	no	no	no	no	no	no	no	no	no	no	no
23	female	moderate	Discharged	no	no	no	no	no	no	no	no	no	no	no
27	female	mild	Discharged	no	no	no	no	no	no	no	no	no	no	no
43	male	mild	Discharged	no	no	no	no	no	no	no	no	no	no	no
1	male	moderate	Discharged	no	no	no	no	no	no	no	no	no	no	no
38	female	mild	Discharged	no	no	no	no	no	no	no	no	no	no	no
21	male	mild	Discharged	no	no	no	no	no	no	no	no	no	no	no
87	male	mild	Discharged	no	no	no	no	no	no	no	no	no	no	no
38	male	mild	Discharged	no	no	no	no	no	no	no	no	no	no	no
52	male	mild	Discharged	no	no	no	no	no	no	no	no	no	no	no
30	female	mild	Discharged	no	no	no	no	no	no	no	no	no	no	no
39	male	mild	Discharged	no	no	no	no	no	no	no	no	no	no	no
28	female	moderate	Discharged	no	no	no	no	no	no	no	no	no	no	no
38	male	mild	Discharged	no	no	no	no	no	no	no	no	no	no	no
6	male	moderate	Discharged	no	no	no	no	no	no	no	no	no	no	no
23	female	moderate	Discharged	no	no	no	no	no	no	no	no	no	no	no
36	male	moderate	Discharged	no	no	no	no	no	no	no	no	no	no	no
35	female	mild	Discharged	no	no	no	no	no	no	no	no	no	no	no
29	male	mild	Discharged	no	no	no	no	no	no	no	no	no	no	no
25	male	mild	Discharged	no	no	no	no	no	no	no	no	no	no	no
30	female	mild		no	no	no	no	no	no	no	no	no	no	no
33	male	moderate	Died	no	no	no	no	no	no	no	no	no	no	no
45	male	mild	Discharged	no	no	no	no	no	no	no	no	no	no	no
40	male	mild	Discharged	no	no	no	no	no	no	no	no	no	no	no
50	male	mild	Discharged	no	no	no	no	no	no	no	no	no	no	no
28	male	mild	Discharged	no	no	no	no	no	no	no	no	no	no	no
35	male	mild		no	no	no	no	no	no	no	no	no	no	no
46	male	mild	Discharged	no	no	no	no	no	no	no	no	no	no	no
29	male	mild	Discharged	no	no	no	no	no	no	no	no	no	no	no
11	male	mild	Discharged	no	no	no	no	no	no	no	no	no	no	no
36	female	mild	Discharged	no	no	no	no	no	no	no	no	no	no	no
48	male	moderate		no	no	no	no	no	no	no	no	no	no	no
66	male	moderate	Discharged	no	no	no	no	no	no	no	no	no	no	no
25	male	moderate	Discharged	no	no	no	no	no	no	no	no	no	no	no
39	male	severe		no	no	no	no	no	no	no	no	no	no	no
31	male	mild	Discharged	no	no	no	no	no	no	no	no	no	no	no
35	male	mild	Discharged	no	no	no	no	no	no	no	no	no	no	no
34	male	moderate	Discharged	no	no	no	no	no	no	no	no	no	no	no
42	female	moderate	Discharged	no	no	no	no	no	no	no	no	no	no	no
55	male	mild	Discharged	no	no	no	no	no	no	no	no	no	no	no
38	male	moderate	Discharged	no	no	no	no	no	no	no	no	no	no	no
40	male	mild	Discharged	no	no	no	no	no	no	no	no	no	no	no
10	female	moderate	Discharged	no	no	no	no	no	no	no	no	no	no	no
44	male	mild		no	no	no	no	no	no	no	no	no	no	no
24	male	moderate	Discharged	no	no	no	no	no	no	no	no	no	no	no
29	female	mild	Discharged	no	no	no	no	no	no	no	no	no	no	no
30	male	moderate		no	no	no	no	no	no	no	no	no	no	no
44	female	mild	Discharged	no	no	no	no	no	no	no	no	no	no	no
24	male	mild	Discharged	no	no	no	no	no	no	no	no	no	no	no
28	male	moderate		no	no	no	no	no	no	no	no	no	no	no
55	female	mild	Discharged	no	no	no	no	no	no	no	no	no	no	no
54	male	mild	Discharged	no	no	no	no	no	no	no	no	no	no	no
43	male	mild	Discharged	no	no	no	no	no	no	no	no	no	no	no
49	female	moderate		no	no	no	no	no	no	no	no	no	no	no
39	female	mild	Discharged	no	no	no	no	no	no	no	no	no	no	no
42	male	moderate		no	no	no	no	no	no	no	no	no	no	no
34	male	mild		no	no	no	no	no	no	no	no	no	no	no
26	male	moderate	Discharged	no	no	no	no	no	no	no	no	no	no	no
33	female	moderate	Discharged	no	no	no	no	no	no	no	no	no	no	no
38	male	mild	Discharged	no	no	no	no	no	no	no	no	no	no	no
52	male	mild	Discharged	no	no	no	no	no	no	no	no	no	no	no
44	female	mild	Discharged	no	no	no	no	no	no	no	no	no	no	no
29	male	moderate	Discharged	no	no	no	no	no	no	no	no	no	no	no
35	male	moderate	Discharged	no	no	no	no	no	no	no	no	no	no	no
43	male	mild	Discharged	no	no	no	no	no	no	no	no	no	no	no
28	male	mild	Discharged	no	no	no	no	no	no	no	no	no	no	no
28	male	mild	Discharged	no	no	no	no	no	no	no	no	no	no	no
51	male	moderate	Evacuated	no	no	no	no	no	no	no	no	no	no	no
36	male	moderate	Discharged	no	no	no	no	no	no	no	no	no	no	no
35	male	moderate	Discharged	no	no	no	no	no	no	no	no	no	no	no
42	male	mild	Discharged	no	no	no	no	no	no	no	no	no	no	no
29	male	mild	Discharged	no	no	no	no	no	no	no	no	no	no	no
41	male	mild	Discharged	no	no	no	no	no	no	no	no	no	no	no
53	male	moderate	Discharged	no	no	no	no	no	no	no	no	no	no	no
24	male	moderate	Discharged	no	no	no	no	no	no	no	no	no	no	no
41	male	mild	Discharged	no	no	no	no	no	no	no	no	no	no	no
50	female	moderate	Discharged	no	no	no	no	no	no	no	no	no	no	no
43	male	mild	Discharged	no	no	no	no	no	no	no	no	no	no	no
48	male	mild	Discharged	no	no	no	no	no	no	no	no	no	no	no
32	male	mild	Discharged	no	no	no	no	no	no	no	no	no	no	no
40	male	mild	Discharged	no	no	no	no	no	no	no	no	no	no	no
34	male	mild	Discharged	no	no	no	no	no	no	no	no	no	no	no
14	female	mild	Discharged	no	no	no	no	no	no	no	no	no	no	no
39	female	mild	Discharged	no	no	no	no	no	no	no	no	no	no	no
31	male	mild	Discharged	no	no	no	no	no	no	no	no	no	no	no
26	female	mild		no	no	no	no	no	no	no	no	no	no	no
26	male	mild	Discharged	no	no	no	no	no	no	no	no	no	no	no
51	male	moderate		no	no	no	no	no	no	no	no	no	no	no
40	male	mild	Discharged	no	no	no	no	no	no	no	no	no	no	no
13	male	mild	Discharged	no	no	no	no	no	no	no	no	no	no	no
44	male	mild	Discharged	no	no	no	no	no	no	no	no	no	no	no
54	female	mild	Discharged	no	no	no	no	no	no	no	no	no	no	no
39	male	mild	Discharged	no	no	no	no	no	no	no	no	no	no	no
18	male	mild	Discharged	no	no	no	no	no	no	no	no	no	no	no
50	male	moderate	Discharged	no	no	no	no	no	no	no	no	no	no	no
36	female	moderate	Discharged	no	no	no	no	no	no	no	no	no	no	no
47	female	moderate	Discharged	no	no	no	no	no	no	no	no	no	no	no
51	male	mild	Discharged	no	no	no	no	no	no	no	no	no	no	no
60	male	mild	Discharged	no	no	no	no	no	no	no	no	no	no	no
41	male	mild	Discharged	no	no	no	no	no	no	no	no	no	no	no
18	male	mild	Discharged	no	no	no	no	no	no	no	no	no	no	no
49	female	moderate	Discharged	no	no	no	no	no	no	no	no	no	no	no
39	female	moderate	Discharged	no	no	no	no	no	no	no	no	no	no	no
50	male	mild	Discharged	no	no	no	no	no	no	no	no	no	no	no
27	female	mild	Discharged	no	no	no	no	no	no	no	no	no	no	no
28	male	moderate	Discharged	no	no	no	no	no	no	no	no	no	no	no
35	male	mild	Discharged	no	no	no	no	no	no	no	no	no	no	no
25	male	mild		no	no	no	no	no	no	no	no	no	no	no
56	male	mild		no	no	no	no	no	no	no	no	no	no	no
19	female	mild	Discharged	no	no	no	no	no	no	no	no	no	no	no
37	male	mild	Discharged	no	no	no	no	no	no	no	no	no	no	no
32	male	moderate	Discharged	no	no	no	no	no	no	no	no	no	no	no
18	female	mild		no	no	no	no	no	no	no	no	no	no	no
61	male	mild		no	no	no	no	no	no	no	no	no	no	no
65	male	mild	Discharged	no	no	no	no	no	no	no	no	no	no	no
25	female	mild	Discharged	no	no	no	no	no	no	no	no	no	no	no
48	male	mild	Discharged	no	no	no	no	no	no	no	no	no	no	no
42	male	moderate	Discharged	no	no	no	no	no	no	no	no	no	no	no
24	male	mild	Discharged	no	no	no	no	no	no	no	no	no	no	no
2	male	mild	Discharged	no	no	no	no	no	no	no	no	no	no	no
27	female	mild	Discharged	no	no	no	no	no	no	no	no	no	no	no
20	male	mild	Discharged	no	no	no	no	no	no	no	no	no	no	no
31	female	moderate	Discharged	no	no	no	no	no	no	no	no	no	no	no
68	female	moderate	Discharged	no	no	no	no	no	no	no	no	no	no	no
33	female	mild		no	no	no	no	no	no	no	no	no	no	no
33	male	mild		no	no	no	no	no	no	no	no	no	no	no
41	male	mild	Discharged	no	no	no	no	no	no	no	no	no	no	no
26	female	moderate	Discharged	no	no	no	no	no	no	no	no	no	no	no
30	male	mild	Discharged	no	no	no	no	no	no	no	no	no	no	no
23	female	mild	Discharged	no	no	no	no	no	no	no	no	no	no	no
30	male	moderate	Discharged	no	no	no	no	no	no	no	no	no	no	no
48	male	mild		no	no	no	no	no	no	no	no	no	no	no
40	female	mild	Discharged	no	no	no	no	no	no	no	no	no	no	no
42	male	moderate	Discharged	no	no	no	no	no	no	no	no	no	no	no
35	male	mild	Discharged	no	no	no	no	no	no	no	no	no	no	no
25	female	mild	Discharged	no	no	no	no	no	no	no	no	no	no	no
44	male	moderate	Discharged	no	no	no	no	no	no	no	no	no	no	no
58	female	mild	Discharged	no	no	no	no	no	no	no	no	no	no	no
48	male	moderate	Discharged	no	no	no	no	no	no	no	no	no	no	no
46	female	moderate	Discharged	no	no	no	no	no	no	no	no	no	no	no
45	male	moderate		no	no	no	no	no	no	no	no	no	no	no
33	male	moderate	Discharged	no	no	no	no	no	no	no	no	no	no	no
35	male	moderate	Discharged	no	no	no	no	no	no	no	no	no	no	no
26	male	moderate	Discharged	no	no	no	no	no	no	no	no	no	no	no
35	male	mild	Discharged	no	no	no	no	no	no	no	no	no	no	no
51	female	moderate	Discharged	no	no	no	no	no	no	no	no	no	no	no
36	male	mild	Discharged	no	no	no	no	no	no	no	no	no	no	no
27	male	mild	Discharged	no	no	no	no	no	no	no	no	no	no	no
28	male	mild	Discharged	no	no	no	no	no	no	no	no	no	no	no
16	female	moderate	Discharged	no	no	no	no	no	no	no	no	no	no	no
76	female	mild		no	no	no	no	no	no	no	no	no	no	no
20	male	moderate		no	no	no	no	no	no	no	no	no	no	no
3	male	moderate	Discharged	no	no	no	no	no	no	no	no	no	no	no
28	male	moderate	Transferred Out	no	no	no	no	no	no	no	no	no	no	no
35	male	moderate	Discharged	no	no	no	no	no	no	no	no	no	no	no
10	female	moderate		no	no	no	no	no	no	no	no	no	no	no
50	female	mild	Discharged	no	no	no	no	no	no	no	no	no	no	no
53	male	mild		no	no	no	no	no	no	no	no	no	no	no
29	female	moderate	Discharged	no	no	no	no	no	no	no	no	no	no	no
28	female	moderate	Discharged	no	no	no	no	no	no	no	no	no	no	no
26	female	mild	Discharged	no	no	no	no	no	no	no	no	no	no	no
41	male	mild	Discharged	no	no	no	no	no	no	no	no	no	no	no
31	female	mild	Discharged	no	no	no	no	no	no	no	no	no	no	no
35	male	mild	Discharged	no	no	no	no	no	no	no	no	no	no	no
33	male	mild	Discharged	no	no	no	no	no	no	no	no	no	no	no
29	male	mild	Discharged	no	no	no	no	no	no	no	no	no	no	no
64	male	mild	Discharged	no	no	no	no	no	no	no	no	no	no	no
6	male	mild	Discharged	no	no	no	no	no	no	no	no	no	no	no
28	male	mild	Discharged	no	no	no	no	no	no	no	no	no	no	no
32	male	mild	Discharged	no	no	no	no	no	no	no	no	no	no	no
25	male	mild	Discharged	no	no	no	no	no	no	no	no	no	no	no
34	male	mild	Discharged	no	no	no	no	no	no	no	no	no	no	no
28	female	moderate	Discharged	no	no	no	no	no	no	no	no	no	no	no
35	male	mild	Discharged	no	no	no	no	no	no	no	no	no	no	no
35	male	mild	Discharged	no	no	no	no	no	no	no	no	no	no	no
27	male	mild	Discharged	no	no	no	no	no	no	no	no	no	no	no
1	female	moderate	Discharged	no	no	no	no	no	no	no	no	no	no	no
48	male	mild	Discharged	no	no	no	no	no	no	no	no	no	no	no
37	male	moderate	Discharged	no	no	no	no	no	no	no	no	no	no	no
34	female	mild	Discharged	no	no	no	no	no	no	no	no	no	no	no
41	male	mild		no	no	no	no	no	no	no	no	no	no	no
49	male	moderate	Discharged	no	no	no	no	no	no	no	no	no	no	no
32	female	moderate	Discharged	no	no	no	no	no	no	no	no	no	no	no
23	male	moderate		no	no	no	no	no	no	no	no	no	no	no
45	male	mild	Discharged	no	no	no	no	no	no	no	no	no	no	no
34	male	mild	Discharged	no	no	no	no	no	no	no	no	no	no	no
4	male	moderate	Discharged	no	no	no	no	no	no	no	no	no	no	no
18	female	moderate	Discharged	no	no	no	no	no	no	no	no	no	no	no
28	female	moderate	Discharged	no	no	no	no	no	no	no	no	no	no	no
25	female	moderate	Discharged	no	no	no	no	no	no	no	no	no	no	no
25	male	moderate	Discharged	no	no	no	no	no	no	no	no	no	no	no
.2	male	mild	Discharged	no	no	no	no	no	no	no	no	no	no	no
37	male	mild	Discharged	no	no	no	no	no	no	no	no	no	no	no
31	female	moderate		no	no	no	no	no	no	no	no	no	no	no
32	male	mild	Discharged	no	no	no	no	no	no	no	no	no	no	no
16	female	moderate		no	no	no	no	no	no	no	no	no	no	no
44	male	mild	Discharged	no	no	no	no	no	no	no	no	no	no	no
5	male	mild	Discharged	no	no	no	no	no	no	no	no	no	no	no
18	female	moderate	Discharged	no	no	no	no	no	no	no	no	no	no	no
43	male	mild	Discharged	no	no	no	no	no	no	no	no	no	no	no
23	male	mild	Discharged	no	no	no	no	no	no	no	no	no	no	no
38	female	mild	Discharged	no	no	no	no	no	no	no	no	no	no	no
25	female	moderate	Discharged	no	no	no	no	no	no	no	no	no	no	no
26	male	mild	Discharged	no	no	no	no	no	no	no	no	no	no	no
32	male	mild	Discharged	no	no	no	no	no	no	no	no	no	no	no
43	female	mild	Discharged	no	no	no	no	no	no	no	no	no	no	no
39	female	mild	Discharged	no	no	no	no	no	no	no	no	no	no	no
24	female	mild	Discharged	no	no	no	no	no	no	no	no	no	no	no
35	male	moderate	Discharged	no	no	no	no	no	no	no	no	no	no	no
19	female	mild	Discharged	no	no	no	no	no	no	no	no	no	no	no
48	female	mild	Discharged	no	no	no	no	no	no	no	no	no	no	no
39	male	moderate	Discharged	no	no	no	no	no	no	no	no	no	no	no
22	female	moderate	Discharged	no	no	no	no	no	no	no	no	no	no	no
33	male	mild	Discharged	no	no	no	no	no	no	no	no	no	no	no
40	male	moderate	Discharged	no	no	no	no	no	no	no	no	no	no	no
23	female	moderate	Discharged	no	no	no	no	no	no	no	no	no	no	no
7	male	moderate	Discharged	no	no	no	no	no	no	no	no	no	no	no
20	female	mild	Discharged	no	no	no	no	no	no	no	no	no	no	no
43	male	mild	Discharged	no	no	no	no	no	no	no	no	no	no	no
38	male	mild	Discharged	no	no	no	no	no	no	no	no	no	no	no
34	male	moderate	Discharged	no	no	no	no	no	no	no	no	no	no	no
51	male	moderate		no	no	no	no	no	no	no	no	no	no	no
25	female	mild	Discharged	no	no	no	no	no	no	no	no	no	no	no
32	male	mild	Discharged	no	no	no	no	no	no	no	no	no	no	no
34	male	moderate	Discharged	no	no	no	no	no	no	no	no	no	no	no
43	male	mild	Discharged	no	no	no	no	no	no	no	no	no	no	no
34	male	moderate	Discharged	no	no	no	no	no	no	no	no	no	no	no
35	female	mild	Discharged	no	no	no	no	no	no	no	no	no	no	no
40	female	mild	Discharged	no	no	no	no	no	no	no	no	no	no	no
68	male	moderate	Discharged	no	no	no	no	no	no	no	no	no	no	no
23	male	mild	Discharged	no	no	no	no	no	no	no	no	no	no	no
28	male	moderate	Discharged	no	no	no	no	no	no	no	no	no	no	no
22	female	moderate	Discharged	no	no	no	no	no	no	no	no	no	no	no
24	female	mild	Discharged	no	no	no	no	no	no	no	no	no	no	no
45	male	mild	Discharged	no	no	no	no	no	no	no	no	no	no	no
73	female	moderate	Discharged	no	no	no	no	no	no	no	no	no	no	no
40	female	moderate	Discharged	no	no	no	no	no	no	no	no	no	no	no
45	male	mild	Discharged	no	no	no	no	no	no	no	no	no	no	no
40	male	mild	Discharged	no	no	no	no	no	no	no	no	no	no	no
30	female	mild	Discharged	no	no	no	no	no	no	no	no	no	no	no
46	male	severe		no	no	no	no	no	no	no	no	no	no	no
64	male	mild	Discharged	no	no	no	no	no	no	no	no	no	no	no
42	male	mild	Discharged	no	no	no	no	no	no	no	no	no	no	no
45	male	moderate		no	no	no	no	no	no	no	no	no	no	no
37	male	mild	Discharged	no	no	no	no	no	no	no	no	no	no	no
29	female	mild	Discharged	no	no	no	no	no	no	no	no	no	no	no
51	male	moderate	Discharged	no	no	no	no	no	no	no	no	no	no	no
87	female	mild		no	no	no	no	no	no	no	no	no	no	no
38	male	moderate	Discharged	no	no	no	no	no	no	no	no	no	no	no
49	male	moderate	Discharged	no	no	no	no	no	no	no	no	no	no	no
52	male	mild	Discharged	no	no	no	no	no	no	no	no	no	no	no
36	male	moderate	Discharged	no	no	no	no	no	no	no	no	no	no	no
35	male	mild	Discharged	no	no	no	no	no	no	no	no	no	no	no
30	male	moderate		no	no	no	no	no	no	no	no	no	no	no
22	male	mild	Discharged	no	no	no	no	no	no	no	no	no	no	no
51	male	severe		no	no	no	no	no	no	no	no	no	no	no
29	female	mild	Discharged	no	no	no	no	no	no	no	no	no	no	no
35	female	mild	Discharged	no	no	no	no	no	no	no	no	no	no	no
40	male	mild	Discharged	no	no	no	no	no	no	no	no	no	no	no
30	male	moderate		no	no	no	no	no	no	no	no	no	no	no
23	female	moderate	Discharged	no	no	no	no	no	no	no	no	no	no	no
42	male	mild	Discharged	no	no	no	no	no	no	no	no	no	no	no
59	male	mild	Discharged	no	no	no	no	no	no	no	no	no	no	no
38	female	mild	Discharged	no	no	no	no	no	no	no	no	no	no	no
35	male	mild	Discharged	no	no	no	no	no	no	no	no	no	no	no
33	female	moderate	Discharged	no	no	no	no	no	no	no	no	no	no	no
45	female	moderate	Discharged	no	no	no	no	no	no	no	no	no	no	no
3	female	mild	Discharged	no	no	no	no	no	no	no	no	no	no	no
37	male	mild		no	no	no	no	no	no	no	no	no	no	no
40	male	moderate		no	no	no	no	no	no	no	no	no	no	no
82	female	severe	Died	no	no	no	no	no	no	no	no	no	no	no
46	male	moderate	Discharged	no	no	no	no	no	no	no	no	no	no	no
34	male	mild	Discharged	no	no	no	no	no	no	no	no	no	no	no
6	male	mild		no	no	no	no	no	no	no	no	no	no	no
42	female	mild	Discharged	no	no	no	no	no	no	no	no	no	no	no
7	male	moderate	Discharged	no	no	no	no	no	no	no	no	no	no	no
69	male	moderate	Discharged	no	no	no	no	no	no	no	no	no	no	no
11	female	moderate		no	no	no	no	no	no	no	no	no	no	no
34	female	mild	Discharged	no	no	no	no	no	no	no	no	no	no	no
27	male	moderate		no	no	no	no	no	no	no	no	no	no	no
33	male	mild	Discharged	no	no	no	no	no	no	no	no	no	no	no
32	male	mild	Discharged	no	no	no	no	no	no	no	no	no	no	no
30	male	mild	Discharged	no	no	no	no	no	no	no	no	no	no	no
47	female	moderate	Discharged	no	no	no	no	no	no	no	no	no	no	no
39	male	mild	Discharged	no	no	no	no	no	no	no	no	no	no	no
24	male	moderate	Discharged	no	no	no	no	no	no	no	no	no	no	no
31	female	moderate	Discharged	no	no	no	no	no	no	no	no	no	no	no
30	female	mild	Discharged	no	no	no	no	no	no	no	no	no	no	no
27	female	moderate	Discharged	no	no	no	no	no	no	no	no	no	no	no
55	male	severe	Discharged	no	no	no	no	no	no	no	no	no	no	no
32	male	mild	Discharged	no	no	no	no	no	no	no	no	no	no	no
37	male	mild	Discharged	no	no	no	no	no	no	no	no	no	no	no
8	male	mild	Discharged	no	no	no	no	no	no	no	no	no	no	no
37	male	mild	Discharged	no	no	no	no	no	no	no	no	no	no	no
29	male	mild	Discharged	no	no	no	no	no	no	no	no	no	no	no
74	male	mild	Discharged	no	no	no	no	no	no	no	no	no	no	no
27	male	mild	Discharged	no	no	no	no	no	no	no	no	no	no	no
22	female	mild	Discharged	no	no	no	no	no	no	no	no	no	no	no
41	male	moderate	Discharged	no	no	no	no	no	no	no	no	no	no	no
45	male	mild	Discharged	no	no	no	no	no	no	no	no	no	no	no
33	female	moderate	Transferred Out	no	no	no	no	no	no	no	no	no	no	no
49	female	mild	Discharged	no	no	no	no	no	no	no	no	no	no	no
36	male	moderate	Discharged	no	no	no	no	no	no	no	no	no	no	no
31	male	moderate	Discharged	no	no	no	no	no	no	no	no	no	no	no
39	male	moderate	Discharged	no	no	no	no	no	no	no	no	no	no	no
43	male	mild	Discharged	no	no	no	no	no	no	no	no	no	no	no
43	female	mild	Discharged	no	no	no	no	no	no	no	no	no	no	no
24	female	mild		no	no	no	no	no	no	no	no	no	no	no
37	female	mild	Discharged	no	no	no	no	no	no	no	no	no	no	no
24	female	mild		no	no	no	no	no	no	no	no	no	no	no
30	female	moderate	Discharged	no	no	no	no	no	no	no	no	no	no	no
40	male	mild	Discharged	no	no	no	no	no	no	no	no	no	no	no
28	male	moderate	Discharged	no	no	no	no	no	no	no	no	no	no	no
17	female	mild	Discharged	no	no	no	no	no	no	no	no	no	no	no
27	female	moderate	Discharged	no	no	no	no	no	no	no	no	no	no	no
45	female	mild	Discharged	no	no	no	no	no	no	no	no	no	no	no
32	male	mild	Discharged	no	no	no	no	no	no	no	no	no	no	no
32	female	moderate	Discharged	no	no	no	no	no	no	no	no	no	no	no
32	female	mild	Discharged	no	no	no	no	no	no	no	no	no	no	no
42	male	mild	Discharged	no	no	no	no	no	no	no	no	no	no	no
67	female	mild		no	no	no	no	no	no	no	no	no	no	no
39	male	mild		no	no	no	no	no	no	no	no	no	no	no
56	female	moderate	Discharged	no	no	no	no	no	no	no	no	no	no	no
43	male	mild	Discharged	no	no	no	no	no	no	no	no	no	no	no
33	male	severe	Discharged	no	no	no	no	no	no	no	no	no	no	no
25	female	mild	Discharged	no	no	no	no	no	no	no	no	no	no	no
34	male	mild	Discharged	no	no	no	no	no	no	no	no	no	no	no
38	male	mild	Discharged	no	no	no	no	no	no	no	no	no	no	no
57	female	mild	Discharged	no	no	no	no	no	no	no	no	no	no	no
21	male	moderate	Discharged	no	no	no	no	no	no	no	no	no	no	no
17	male	mild		no	no	no	no	no	no	no	no	no	no	no
39	female	mild		no	no	no	no	no	no	no	no	no	no	no
31	female	mild	Discharged	no	no	no	no	no	no	no	no	no	no	no
22	female	mild	Discharged	no	no	no	no	no	no	no	no	no	no	no
42	male	mild	Discharged	no	no	no	no	no	no	no	no	no	no	no
31	male	moderate	Discharged	no	no	no	no	no	no	no	no	no	no	no
34	female	mild	Discharged	no	no	no	no	no	no	no	no	no	no	no
32	female	mild	Discharged	no	no	no	no	no	no	no	no	no	no	no
26	male	mild	Discharged	no	no	no	no	no	no	no	no	no	no	no
43	female	mild	Discharged	no	no	no	no	no	no	no	no	no	no	no
52	female	mild	Discharged	no	no	no	no	no	no	no	no	no	no	no
49	female	mild	Discharged	no	no	no	no	no	no	no	no	no	no	no
25	female	mild		no	no	no	no	no	no	no	no	no	no	no
38	male	mild	Discharged	no	no	no	no	no	no	no	no	no	no	no
65	male	mild	Discharged	no	no	no	no	no	no	no	no	no	no	no
37	male	mild	Discharged	no	no	no	no	no	no	no	no	no	no	no
40	male	mild	Discharged	no	no	no	no	no	no	no	no	no	no	no
45	male	moderate	Discharged	no	no	no	no	no	no	no	no	no	no	no
55	female	moderate	Discharged	no	no	no	no	no	no	no	no	no	no	no
28	male	mild	Discharged	no	no	no	no	no	no	no	no	no	no	no
59	male	mild	Discharged	no	no	no	no	no	no	no	no	no	no	no
45	male	moderate		no	no	no	no	no	no	no	no	no	no	no
34	male	mild	Discharged	no	no	no	no	no	no	no	no	no	no	no
45	male	mild	Discharged	no	no	no	no	no	no	no	no	no	no	no
20	male	moderate		no	no	no	no	no	no	no	no	no	no	no
44	male	moderate	Discharged	no	no	no	no	no	no	no	no	no	no	no
42	male	mild	Discharged	no	no	no	no	no	no	no	no	no	no	no
28	male	moderate	Discharged	no	no	no	no	no	no	no	no	no	no	no
44	female	mild	Discharged	no	no	no	no	no	no	no	no	no	no	no
45	male	moderate	Discharged	no	no	no	no	no	no	no	no	no	no	no
32	male	mild	Discharged	no	no	no	no	no	no	no	no	no	no	no
48	male	mild	Discharged	no	no	no	no	no	no	no	no	no	no	no
38	female	moderate	Discharged	no	no	no	no	no	no	no	no	no	no	no
31	female	mild	Discharged	no	no	no	no	no	no	no	no	no	no	no
33	male	mild	Discharged	no	no	no	no	no	no	no	no	no	no	no
34	male	moderate	Discharged	no	no	no	no	no	no	no	no	no	no	no
39	male	mild	Discharged	no	no	no	no	no	no	no	no	no	no	no
21	male	mild	Discharged	no	no	no	no	no	no	no	no	no	no	no
40	male	moderate	Discharged	no	no	no	no	no	no	no	no	no	no	no
38	male	mild	Discharged	no	no	no	no	no	no	no	no	no	no	no
32	male	moderate	Discharged	no	no	no	no	no	no	no	no	no	no	no
46	male	mild		no	no	no	no	no	no	no	no	no	no	no
34	male	mild	Discharged	no	no	no	no	no	no	no	no	no	no	no
44	male	moderate	Discharged	no	no	no	no	no	no	no	no	no	no	no
34	male	moderate	Discharged	no	no	no	no	no	no	no	no	no	no	no
12	female	moderate		no	no	no	no	no	no	no	no	no	no	no
48	female	mild	Discharged	no	no	no	no	no	no	no	no	no	no	no
43	male	moderate	Discharged	no	no	no	no	no	no	no	no	no	no	no
26	male	mild	Discharged	no	no	no	no	no	no	no	no	no	no	no
47	male	mild	Discharged	no	no	no	no	no	no	no	no	no	no	no
36	female	mild	Discharged	no	no	no	no	no	no	no	no	no	no	no
41	male	moderate	Discharged	no	no	no	no	no	no	no	no	no	no	no
30	male	moderate	Discharged	no	no	no	no	no	no	no	no	no	no	no
33	male	severe	Discharged	no	no	no	no	no	no	no	no	no	no	no
8	male	mild	Discharged	no	no	no	no	no	no	no	no	no	no	no
9	female	mild	Discharged	no	no	no	no	no	no	no	no	no	no	no
48	male	mild	Discharged	no	no	no	no	no	no	no	no	no	no	no
35	male	mild	Discharged	no	no	no	no	no	no	no	no	no	no	no
38	female	mild	Discharged	no	no	no	no	no	no	no	no	no	no	no
24	female	mild	Discharged	no	no	no	no	no	no	no	no	no	no	no
57	female	mild	Discharged	no	no	no	no	no	no	no	no	no	no	no
32	male	moderate		no	no	no	no	no	no	no	no	no	no	no
47	female	mild	Discharged	no	no	no	no	no	no	no	no	no	no	no
27	female	moderate	Discharged	no	no	no	no	no	no	no	no	no	no	no
30	male	moderate	Discharged	no	no	no	no	no	no	no	no	no	no	no
34	male	mild	Discharged	no	no	no	no	no	no	no	no	no	no	no
32	female	mild	Discharged	no	no	no	no	no	no	no	no	no	no	no
7	male	mild	Discharged	no	no	no	no	no	no	no	no	no	no	no
50	male	mild	Discharged	no	no	no	no	no	no	no	no	no	no	no
25	female	mild	Discharged	no	no	no	no	no	no	no	no	no	no	no
48	male	mild		no	no	no	no	no	no	no	no	no	no	no
29	male	mild	Discharged	no	no	no	no	no	no	no	no	no	no	no
34	male	moderate	Discharged	no	no	no	no	no	no	no	no	no	no	no
55	male	mild		no	no	no	no	no	no	no	no	no	no	no
9	male	mild	Discharged	no	no	no	no	no	no	no	no	no	no	no
72	female	mild	Discharged	no	no	no	no	no	no	no	no	no	no	no
39	male	mild	Discharged	no	no	no	no	no	no	no	no	no	no	no
37	male	mild	Discharged	no	no	no	no	no	no	no	no	no	no	no
62	male	moderate	Discharged	no	no	no	no	no	no	no	no	no	no	no
23	female	moderate	Discharged	no	no	no	no	no	no	no	no	no	no	no
50	female	mild	Discharged	no	no	no	no	no	no	no	no	no	no	no
67	female	severe	Died	no	no	no	no	no	no	no	no	no	no	no
20	male	moderate	Discharged	no	no	no	no	no	no	no	no	no	no	no
32	female	moderate	Discharged	no	no	no	no	no	no	no	no	no	no	no
53	male	mild	Discharged	no	no	no	no	no	no	no	no	no	no	no
39	male	moderate	Discharged	no	no	no	no	no	no	no	no	no	no	no
35	male	mild		no	no	no	no	no	no	no	no	no	no	no
47	male	moderate	Discharged	no	no	no	no	no	no	no	no	no	no	no
56	male	mild	Discharged	no	no	no	no	no	no	no	no	no	no	no
32	male	mild		no	no	no	no	no	no	no	no	no	no	no
59	female	moderate	Discharged	no	no	no	no	no	no	no	no	no	no	no
34	female	mild		no	no	no	no	no	no	no	no	no	no	no
56	male	moderate	Discharged	no	no	no	no	no	no	no	no	no	no	no
5	male	mild	Discharged	no	no	no	no	no	no	no	no	no	no	no
55	male	moderate	Discharged	no	no	no	no	no	no	no	no	no	no	no
48	female	mild	Discharged	no	no	no	no	no	no	no	no	no	no	no
27	male	moderate	Discharged	no	no	no	no	no	no	no	no	no	no	no
43	female	moderate	Discharged	no	no	no	no	no	no	no	no	no	no	no
36	male	mild	Discharged	no	no	no	no	no	no	no	no	no	no	no
23	female	mild	Discharged	no	no	no	no	no	no	no	no	no	no	no
24	male	mild		no	no	no	no	no	no	no	no	no	no	no
54	male	mild	Discharged	no	no	no	no	no	no	no	no	no	no	no
24	male	moderate	Discharged	no	no	no	no	no	no	no	no	no	no	no
40	male	mild	Discharged	no	no	no	no	no	no	no	no	no	no	no
41	male	mild	Discharged	no	no	no	no	no	no	no	no	no	no	no
7	female	mild		no	no	no	no	no	no	no	no	no	no	no
22	male	mild		no	no	no	no	no	no	no	no	no	no	no
51	female	mild	Discharged	no	no	no	no	no	no	no	no	no	no	no
69	female	moderate		no	no	no	no	no	no	no	no	no	no	no
34	male	moderate	Discharged	no	no	no	no	no	no	no	no	no	no	no
29	male	mild	Discharged	no	no	no	no	no	no	no	no	no	no	no
30	female	severe	Discharged	no	no	no	no	no	no	no	no	no	no	no
32	male	mild	Discharged	no	no	no	no	no	no	no	no	no	no	no
30	male	mild	Discharged	no	no	no	no	no	no	no	no	no	no	no
30	female	mild	Discharged	no	no	no	no	no	no	no	no	no	no	no
35	male	mild		no	no	no	no	no	no	no	no	no	no	no
43	female	mild	Discharged	no	no	no	no	no	no	no	no	no	no	no
39	male	mild	Discharged	no	no	no	no	no	no	no	no	no	no	no
40	male	moderate		no	no	no	no	no	no	no	no	no	no	no
31	male	mild	Discharged	no	no	no	no	no	no	no	no	no	no	no
23	female	mild	Discharged	no	no	no	no	no	no	no	no	no	no	no
51	male	mild	Discharged	no	no	no	no	no	no	no	no	no	no	no
50	male	mild	Discharged	no	no	no	no	no	no	no	no	no	no	no
43	male	mild	Discharged	no	no	no	no	no	no	no	no	no	no	no
38	male	mild	Discharged	no	no	no	no	no	no	no	no	no	no	no
31	female	mild	Discharged	no	no	no	no	no	no	no	no	no	no	no
37	female	mild	Discharged	no	no	no	no	no	no	no	no	no	no	no
1.5	female	mild	Discharged	no	no	no	no	no	no	no	no	no	no	no
35	male	mild	Discharged	no	no	no	no	no	no	no	no	no	no	no
42	male	mild	Discharged	no	no	no	no	no	no	no	no	no	no	no
51	female	mild		no	no	no	no	no	no	no	no	no	no	no
35	female	moderate	Discharged	no	no	no	no	no	no	no	no	no	no	no
25	female	mild		no	no	no	no	no	no	no	no	no	no	no
24	male	mild	Discharged	no	no	no	no	no	no	no	no	no	no	no
22	female	moderate	Discharged	no	no	no	no	no	no	no	no	no	no	no
23	male	moderate	Discharged	no	no	no	no	no	no	no	no	no	no	no
26	male	moderate		no	no	no	no	no	no	no	no	no	no	no
43	male	mild	Discharged	no	no	no	no	no	no	no	no	no	no	no
19	female	mild	Discharged	no	no	no	no	no	no	no	no	no	no	no
41	female	moderate	Discharged	no	no	no	no	no	no	no	no	no	no	no
39	male	mild	Discharged	no	no	no	no	no	no	no	no	no	no	no
28	male	mild	Discharged	no	no	no	no	no	no	no	no	no	no	no
30	female	mild	Discharged	no	no	no	no	no	no	no	no	no	no	no
35	male	moderate		no	no	no	no	no	no	no	no	no	no	no
59	male	mild	Discharged	no	no	no	no	no	no	no	no	no	no	no
48	male	severe		no	no	no	no	no	no	no	no	no	no	no
45	male	mild	Discharged	no	no	no	no	no	no	no	no	no	no	no
78	male	mild	Died	no	no	no	no	no	no	no	no	no	no	no
50	male	mild	Transferred Out	no	no	no	no	no	no	no	no	no	no	no
24	female	mild	Discharged	no	no	no	no	no	no	no	no	no	no	no
46	male	mild		no	no	no	no	no	no	no	no	no	no	no
41	female	mild	Discharged	no	no	no	no	no	no	no	no	no	no	no
24	male	mild	Discharged	no	no	no	no	no	no	no	no	no	no	no
34	male	mild	Discharged	no	no	no	no	no	no	no	no	no	no	no
35	male	mild	Discharged	no	no	no	no	no	no	no	no	no	no	no
34	female	mild	Discharged	no	no	no	no	no	no	no	no	no	no	no
21	male	moderate		no	no	no	no	no	no	no	no	no	no	no
56	male	moderate		no	no	no	no	no	no	no	no	no	no	no
33	male	mild		no	no	no	no	no	no	no	no	no	no	no
21	male	moderate		no	no	no	no	no	no	no	no	no	no	no
44	male	mild	Discharged	no	no	no	no	no	no	no	no	no	no	no
66	male	mild		no	no	no	no	no	no	no	no	no	no	no
70	female	mild	Discharged	no	no	no	no	no	no	no	no	no	no	no
46	male	mild	Discharged	no	no	no	no	no	no	no	no	no	no	no
29	female	moderate		no	no	no	no	no	no	no	no	no	no	no
36	male	mild	Discharged	no	no	no	no	no	no	no	no	no	no	no
52	male	moderate		no	no	no	no	no	no	no	no	no	no	no
27	female	moderate	Discharged	no	no	no	no	no	no	no	no	no	no	no
38	female	moderate	Discharged	no	no	no	no	no	no	no	no	no	no	no
42	male	mild	Discharged	no	no	no	no	no	no	no	no	no	no	no
33	male	mild	Discharged	no	no	no	no	no	no	no	no	no	no	no
44	male	mild	Discharged	no	no	no	no	no	no	no	no	no	no	no
37	male	mild	Discharged	no	no	no	no	no	no	no	no	no	no	no
26	male	mild	Discharged	no	no	no	no	no	no	no	no	no	no	no
48	male	moderate	Discharged	no	no	no	no	no	no	no	no	no	no	no
28	female	mild	Discharged	no	no	no	no	no	no	no	no	no	no	no
28	male	mild	Discharged	no	no	no	no	no	no	no	no	no	no	no
55	male	mild		no	no	no	no	no	no	no	no	no	no	no
25	female	mild	Discharged	no	no	no	no	no	no	no	no	no	no	no
38	male	moderate		no	no	no	no	no	no	no	no	no	no	no
40	male	moderate	Discharged	no	no	no	no	no	no	no	no	no	no	no
35	male	mild	Discharged	no	no	no	no	no	no	no	no	no	no	no
30	male	moderate		no	no	no	no	no	no	no	no	no	no	no
40	male	mild	Discharged	no	no	no	no	no	no	no	no	no	no	no
16	male	mild	Discharged	no	no	no	no	no	no	no	no	no	no	no
34	male	mild	Discharged	no	no	no	no	no	no	no	no	no	no	no
40	male	mild	Discharged	no	no	no	no	no	no	no	no	no	no	no
24	male	mild		no	no	no	no	no	no	no	no	no	no	no
35	female	mild	Discharged	no	no	no	no	no	no	no	no	no	no	no
42	male	moderate	Discharged	no	no	no	no	no	no	no	no	no	no	no
41	male	moderate	Discharged	no	no	no	no	no	no	no	no	no	no	no
37	male	moderate	Discharged	no	no	no	no	no	no	no	no	no	no	no
43	male	mild	Discharged	no	no	no	no	no	no	no	no	no	no	no
19	female	mild	Discharged	no	no	no	no	no	no	no	no	no	no	no
34	male	mild	Discharged	no	no	no	no	no	no	no	no	no	no	no
64	female	severe	Discharged	no	no	no	no	no	no	no	no	no	no	no
22	female	moderate		no	no	no	no	no	no	no	no	no	no	no
49	male	moderate	Discharged	no	no	no	no	no	no	no	no	no	no	no
6	male	mild	Discharged	no	no	no	no	no	no	no	no	no	no	no
9	male	mild	Discharged	no	no	no	no	no	no	no	no	no	no	no
23	male	moderate	Discharged	no	no	no	no	no	no	no	no	no	no	no
35	male	moderate		no	no	no	no	no	no	no	no	no	no	no
32	male	mild	Discharged	no	no	no	no	no	no	no	no	no	no	no
43	male	mild	Discharged	no	no	no	no	no	no	no	no	no	no	no
52	male	moderate	Discharged	no	no	no	no	no	no	no	no	no	no	no
29	male	moderate	Discharged	no	no	no	no	no	no	no	no	no	no	no
14	female	mild		no	no	no	no	no	no	no	no	no	no	no
33	male	moderate		no	no	no	no	no	no	no	no	no	no	no
28	female	mild	Discharged	no	no	no	no	no	no	no	no	no	no	no
33	female	mild		no	no	no	no	no	no	no	no	no	no	no
30	female	moderate		no	no	no	no	no	no	no	no	no	no	no
52	male	moderate	Discharged	no	no	no	no	no	no	no	no	no	no	no
39	female	moderate	Discharged	no	no	no	no	no	no	no	no	no	no	no
43	male	mild	Discharged	no	no	no	no	no	no	no	no	no	no	no
38	male	mild		no	no	no	no	no	no	no	no	no	no	no
27	male	mild	Discharged	no	no	no	no	no	no	no	no	no	no	no
30	female	moderate	Discharged	no	no	no	no	no	no	no	no	no	no	no
46	female	moderate	Discharged	no	no	no	no	no	no	no	no	no	no	no
27	female	moderate		no	no	no	no	no	no	no	no	no	no	no
49	female	mild	Discharged	no	no	no	no	no	no	no	no	no	no	no
29	male	moderate		no	no	no	no	no	no	no	no	no	no	no
45	female	mild	Discharged	no	no	no	no	no	no	no	no	no	no	no
34	female	mild	Discharged	no	no	no	no	no	no	no	no	no	no	no
44	male	moderate	Discharged	no	no	no	no	no	no	no	no	no	no	no
26	male	mild	Discharged	no	no	no	no	no	no	no	no	no	no	no
25	female	mild	Discharged	no	no	no	no	no	no	no	no	no	no	no
47	male	moderate	Discharged	no	no	no	no	no	no	no	no	no	no	no
9	female	mild	Discharged	no	no	no	no	no	no	no	no	no	no	no
30	female	mild	Discharged	no	no	no	no	no	no	no	no	no	no	no
52	male	mild	Discharged	no	no	no	no	no	no	no	no	no	no	no
34	female	moderate		no	no	no	no	no	no	no	no	no	no	no
43	male	mild	Discharged	no	no	no	no	no	no	no	no	no	no	no
52	male	mild	Discharged	no	no	no	no	no	no	no	no	no	no	no
35	male	severe	Discharged	no	no	no	no	no	no	no	no	no	no	no
24	male	moderate		no	no	no	no	no	no	no	no	no	no	no
53	male	moderate	Discharged	no	no	no	no	no	no	no	no	no	no	no
25	male	moderate	Discharged	no	no	no	no	no	no	no	no	no	no	no
35	male	mild	Discharged	no	no	no	no	no	no	no	no	no	no	no
40	male	mild	Discharged	no	no	no	no	no	no	no	no	no	no	no
53	male	moderate	Discharged	no	no	no	no	no	no	no	no	no	no	no
31	male	moderate	Discharged	no	no	no	no	no	no	no	no	no	no	no
40	male	moderate		no	no	no	no	no	no	no	no	no	no	no
33	male	mild	Discharged	no	no	no	no	no	no	no	no	no	no	no
40	male	mild		no	no	no	no	no	no	no	no	no	no	no
36	male	mild	Discharged	no	no	no	no	no	no	no	no	no	no	no
56	male	severe	Discharged	no	no	no	no	no	no	no	no	no	no	no
27	female	mild		no	no	no	no	no	no	no	no	no	no	no
25	female	mild	Discharged	no	no	no	no	no	no	no	no	no	no	no
46	female	mild	Discharged	no	no	no	no	no	no	no	no	no	no	no
30	male	mild	Discharged	no	no	no	no	no	no	no	no	no	no	no
50	male	moderate	Discharged	no	no	no	no	no	no	no	no	no	no	no
48	male	mild	Discharged	no	no	no	no	no	no	no	no	no	no	no
29	male	mild	Discharged	no	no	no	no	no	no	no	no	no	no	no
34	female	moderate	Discharged	no	no	no	no	no	no	no	no	no	no	no
45	female	mild	Discharged	no	no	no	no	no	no	no	no	no	no	no
19	male	moderate		no	no	no	no	no	no	no	no	no	no	no
19	female	mild	Discharged	no	no	no	no	no	no	no	no	no	no	no
9	female	mild	Discharged	no	no	no	no	no	no	no	no	no	no	no
46	male	moderate	Discharged	no	no	no	no	no	no	no	no	no	no	no
48	male	moderate	Discharged	no	no	no	no	no	no	no	no	no	no	no
30	male	mild	Discharged	no	no	no	no	no	no	no	no	no	no	no
28	female	mild	Discharged	no	no	no	no	no	no	no	no	no	no	no
46	male	mild	Discharged	no	no	no	no	no	no	no	no	no	no	no
52	male	mild	Discharged	no	no	no	no	no	no	no	no	no	no	no
31	male	mild	Discharged	no	no	no	no	no	no	no	no	no	no	no
53	male	mild	Discharged	no	no	no	no	no	no	no	no	no	no	no
21	male	mild		no	no	no	no	no	no	no	no	no	no	no
37	female	moderate	Discharged	no	no	no	no	no	no	no	no	no	no	no
51	male	mild	Discharged	no	no	no	no	no	no	no	no	no	no	no
24	female	mild	Discharged	no	no	no	no	no	no	no	no	no	no	no
24	female	moderate	Discharged	no	no	no	no	no	no	no	no	no	no	no
36	male	mild	Discharged	no	no	no	no	no	no	no	no	no	no	no
32	male	mild	Discharged	no	no	no	no	no	no	no	no	no	no	no
26	male	moderate	Discharged	no	no	no	no	no	no	no	no	no	no	no
40	male	mild	Discharged	no	no	no	no	no	no	no	no	no	no	no
39	male	mild	Discharged	no	no	no	no	no	no	no	no	no	no	no
60	male	mild		no	no	no	no	no	no	no	no	no	no	no
30	male	mild	Discharged	no	no	no	no	no	no	no	no	no	no	no
31	female	mild	Discharged	no	no	no	no	no	no	no	no	no	no	no
29	male	moderate	Discharged	no	no	no	no	no	no	no	no	no	no	no
37	male	mild	Discharged	no	no	no	no	no	no	no	no	no	no	no
39	male	mild		no	no	no	no	no	no	no	no	no	no	no
35	female	moderate	Transferred Out	no	no	no	no	no	no	no	no	no	no	no
32	male	mild	Discharged	no	no	no	no	no	no	no	no	no	no	no
31	female	mild	Discharged	no	no	no	no	no	no	no	no	no	no	no
19	female	mild	Discharged	no	no	no	no	no	no	no	no	no	no	no
38	male	mild	Discharged	no	no	no	no	no	no	no	no	no	no	no
29	male	mild	Discharged	no	no	no	no	no	no	no	no	no	no	no
27	female	moderate		no	no	no	no	no	no	no	no	no	no	no
48	male	mild	Discharged	no	no	no	no	no	no	no	no	no	no	no
42	male	mild		no	no	no	no	no	no	no	no	no	no	no
41	female	mild	Discharged	no	no	no	no	no	no	no	no	no	no	no
57	male	mild	Discharged	no	no	no	no	no	no	no	no	no	no	no
27	female	mild	Discharged	no	no	no	no	no	no	no	no	no	no	no
38	female	mild	Discharged	no	no	no	no	no	no	no	no	no	no	no
40	male	mild	Discharged	no	no	no	no	no	no	no	no	no	no	no
31	male	moderate		no	no	no	no	no	no	no	no	no	no	no
33	female	mild	Discharged	no	no	no	no	no	no	no	no	no	no	no
45	male	mild	Discharged	no	no	no	no	no	no	no	no	no	no	no
24	male	mild	Discharged	no	no	no	no	no	no	no	no	no	no	no
35	female	mild	Discharged	no	no	no	no	no	no	no	no	no	no	no
24	male	moderate		no	no	no	no	no	no	no	no	no	no	no
35	male	mild	Discharged	no	no	no	no	no	no	no	no	no	no	no
35	female	moderate	Discharged	no	no	no	no	no	no	no	no	no	no	no
41	male	mild	Discharged	no	no	no	no	no	no	no	no	no	no	no
35	male	moderate	Discharged	no	no	no	no	no	no	no	no	no	no	no
42	female	mild	Discharged	no	no	no	no	no	no	no	no	no	no	no
30	male	mild	Discharged	no	no	no	no	no	no	no	no	no	no	no
0.8	male	mild	Discharged	no	no	no	no	no	no	no	no	no	no	no
29	male	mild	Discharged	no	no	no	no	no	no	no	no	no	no	no
25	male	mild	Discharged	no	no	no	no	no	no	no	no	no	no	no
31	female	mild	Discharged	no	no	no	no	no	no	no	no	no	no	no
31	male	mild	Discharged	no	no	no	no	no	no	no	no	no	no	no
33	male	severe	Discharged	no	no	no	no	no	no	no	no	no	no	no
23	male	mild	Discharged	no	no	no	no	no	no	no	no	no	no	no
31	male	mild	Discharged	no	no	no	no	no	no	no	no	no	no	no
43	male	mild	Discharged	no	no	no	no	no	no	no	no	no	no	no
37	male	moderate	Discharged	no	no	no	no	no	no	no	no	no	no	no
41	female	mild	Discharged	no	no	no	no	no	no	no	no	no	no	no
47	female	mild	Discharged	no	no	no	no	no	no	no	no	no	no	no
29	female	mild	Discharged	no	no	no	no	no	no	no	no	no	no	no
26	male	moderate	Discharged	no	no	no	no	no	no	no	no	no	no	no
27	female	moderate	Discharged	no	no	no	no	no	no	no	no	no	no	no
45	male	moderate	Discharged	no	no	no	no	no	no	no	no	no	no	no
32	female	mild	Discharged	no	no	no	no	no	no	no	no	no	no	no
23	male	mild	Discharged	no	no	no	no	no	no	no	no	no	no	no
54	male	mild	Discharged	no	no	no	no	no	no	no	no	no	no	no
47	male	mild	Discharged	no	no	no	no	no	no	no	no	no	no	no
63	male	severe	Died	no	no	no	no	no	no	no	no	no	no	no
36	male	mild	Discharged	no	no	no	no	no	no	no	no	no	no	no
42	male	moderate	Discharged	no	no	no	no	no	no	no	no	no	no	no
35	female	mild	Discharged	no	no	no	no	no	no	no	no	no	no	no
34	male	mild	Discharged	no	no	no	no	no	no	no	no	no	no	no
39	male	mild	Discharged	no	no	no	no	no	no	no	no	no	no	no
72	male	mild	Discharged	no	no	no	no	no	no	no	no	no	no	no
26	male	mild		no	no	no	no	no	no	no	no	no	no	no
42	male	mild	Discharged	no	no	no	no	no	no	no	no	no	no	no
24	male	mild	Discharged	no	no	no	no	no	no	no	no	no	no	no
36	male	mild	Discharged	no	no	no	no	no	no	no	no	no	no	no
51	male	moderate	Discharged	no	no	no	no	no	no	no	no	no	no	no
27	female	mild	Discharged	no	no	no	no	no	no	no	no	no	no	no
58	female	mild	Discharged	no	no	no	no	no	no	no	no	no	no	no
63	male	mild		no	no	no	no	no	no	no	no	no	no	no
40	female	mild		no	no	no	no	no	no	no	no	no	no	no
45	male	moderate	Discharged	no	no	no	no	no	no	no	no	no	no	no
42	male	moderate	Discharged	no	no	no	no	no	no	no	no	no	no	no
38	male	moderate	Discharged	no	no	no	no	no	no	no	no	no	no	no
25	male	mild		no	no	no	no	no	no	no	no	no	no	no
30	male	mild	Discharged	no	no	no	no	no	no	no	no	no	no	no
30	male	mild	Discharged	no	no	no	no	no	no	no	no	no	no	no
53	female	moderate	Discharged	no	no	no	no	no	no	no	no	no	no	no
51	male	mild		no	no	no	no	no	no	no	no	no	no	no
27	male	mild		no	no	no	no	no	no	no	no	no	no	no
33	male	mild	Discharged	no	no	no	no	no	no	no	no	no	no	no
29	male	mild	Discharged	no	no	no	no	no	no	no	no	no	no	no
3	female	mild	Discharged	no	no	no	no	no	no	no	no	no	no	no
33	male	mild	Discharged	no	no	no	no	no	no	no	no	no	no	no
27	male	moderate	Discharged	no	no	no	no	no	no	no	no	no	no	no
52	male	mild	Discharged	no	no	no	no	no	no	no	no	no	no	no
40	male	moderate		no	no	no	no	no	no	no	no	no	no	no
55	female	mild	Discharged	no	no	no	no	no	no	no	no	no	no	no
38	male	severe	Discharged	no	no	no	no	no	no	no	no	no	no	no
14	male	moderate		no	no	no	no	no	no	no	no	no	no	no
50	female	mild	Discharged	no	no	no	no	no	no	no	no	no	no	no
27	female	mild	Discharged	no	no	no	no	no	no	no	no	no	no	no
12	female	mild	Discharged	no	no	no	no	no	no	no	no	no	no	no
24	female	mild	Discharged	no	no	no	no	no	no	no	no	no	no	no
33	male	mild	Discharged	no	no	no	no	no	no	no	no	no	no	no
36	male	mild		no	no	no	no	no	no	no	no	no	no	no
41	male	mild	Discharged	no	no	no	no	no	no	no	no	no	no	no
10	male	mild	Discharged	no	no	no	no	no	no	no	no	no	no	no
43	male	mild	Discharged	no	no	no	no	no	no	no	no	no	no	no
37	female	mild	Discharged	no	no	no	no	no	no	no	no	no	no	no
23	male	mild	Discharged	no	no	no	no	no	no	no	no	no	no	no
49	male	mild	Discharged	no	no	no	no	no	no	no	no	no	no	no
33	female	mild	Discharged	no	no	no	no	no	no	no	no	no	no	no
26	female	mild		no	no	no	no	no	no	no	no	no	no	no
20	female	moderate		no	no	no	no	no	no	no	no	no	no	no
30	female	mild	Discharged	no	no	no	no	no	no	no	no	no	no	no
35	male	mild	Discharged	no	no	no	no	no	no	no	no	no	no	no
34	male	moderate	Discharged	no	no	no	no	no	no	no	no	no	no	no
32	male	mild		no	no	no	no	no	no	no	no	no	no	no
34	male	mild	Discharged	no	no	no	no	no	no	no	no	no	no	no
46	male	moderate	Discharged	no	no	no	no	no	no	no	no	no	no	no
26	female	mild	Discharged	no	no	no	no	no	no	no	no	no	no	no
35	male	moderate		no	no	no	no	no	no	no	no	no	no	no
29	female	mild	Discharged	no	no	no	no	no	no	no	no	no	no	no
54	female	mild		no	no	no	no	no	no	no	no	no	no	no
40	male	moderate	Discharged	no	no	no	no	no	no	no	no	no	no	no
73	male	mild	Discharged	no	no	no	no	no	no	no	no	no	no	no
33	female	moderate	Discharged	no	no	no	no	no	no	no	no	no	no	no
28	female	moderate	Discharged	no	no	no	no	no	no	no	no	no	no	no
41	male	mild	Discharged	no	no	no	no	no	no	no	no	no	no	no
30	male	mild	Discharged	no	no	no	no	no	no	no	no	no	no	no
60	female	moderate	Discharged	no	no	no	no	no	no	no	no	no	no	no
56	female	mild	Discharged	no	no	no	no	no	no	no	no	no	no	no
56	male	moderate		no	no	no	no	no	no	no	no	no	no	no
5	female	mild	Discharged	no	no	no	no	no	no	no	no	no	no	no
84	female	mild	Discharged	no	no	no	no	no	no	no	no	no	no	no
44	male	mild	Discharged	no	no	no	no	no	no	no	no	no	no	no
28	female	moderate	Discharged	no	no	no	no	no	no	no	no	no	no	no
37	male	mild	Discharged	no	no	no	no	no	no	no	no	no	no	no
18	female	moderate	Discharged	no	no	no	no	no	no	no	no	no	no	no
49	male	mild	Discharged	no	no	no	no	no	no	no	no	no	no	no
41	female	moderate	Discharged	no	no	no	no	no	no	no	no	no	no	no
26	male	mild	Discharged	no	no	no	no	no	no	no	no	no	no	no
32	male	moderate	Discharged	no	no	no	no	no	no	no	no	no	no	no
34	male	mild		no	no	no	no	no	no	no	no	no	no	no
51	male	mild	Discharged	no	no	no	no	no	no	no	no	no	no	no
41	female	moderate	Discharged	no	no	no	no	no	no	no	no	no	no	no
40	female	mild	Discharged	no	no	no	no	no	no	no	no	no	no	no
50	male	mild	Discharged	no	no	no	no	no	no	no	no	no	no	no
38	male	moderate	Discharged	no	no	no	no	no	no	no	no	no	no	no
40	male	mild		no	no	no	no	no	no	no	no	no	no	no
50	male	severe	Discharged	no	no	no	no	no	no	no	no	no	no	no
45	male	mild	Discharged	no	no	no	no	no	no	no	no	no	no	no
37	female	mild	Discharged	no	no	no	no	no	no	no	no	no	no	no
42	male	severe	Discharged	no	no	no	no	no	no	no	no	no	no	no
23	female	mild	Discharged	no	no	no	no	no	no	no	no	no	no	no
49	male	mild	Discharged	no	no	no	no	no	no	no	no	no	no	no
26	male	mild	Discharged	no	no	no	no	no	no	no	no	no	no	no
27	male	mild	Discharged	no	no	no	no	no	no	no	no	no	no	no
29	male	moderate		no	no	no	no	no	no	no	no	no	no	no
56	male	mild	Discharged	no	no	no	no	no	no	no	no	no	no	no
36	female	mild	Discharged	no	no	no	no	no	no	no	no	no	no	no
40	male	moderate	Discharged	no	no	no	no	no	no	no	no	no	no	no
43	female	mild	Discharged	no	no	no	no	no	no	no	no	no	no	no
42	female	moderate		no	no	no	no	no	no	no	no	no	no	no
54	male	mild	Discharged	no	no	no	no	no	no	no	no	no	no	no
28	female	moderate	Discharged	no	no	no	no	no	no	no	no	no	no	no
8	female	mild	Discharged	no	no	no	no	no	no	no	no	no	no	no
30	male	moderate		no	no	no	no	no	no	no	no	no	no	no
19	male	moderate	Discharged	no	no	no	no	no	no	no	no	no	no	no
43	male	mild	Discharged	no	no	no	no	no	no	no	no	no	no	no
30	male	moderate	Discharged	no	no	no	no	no	no	no	no	no	no	no
47	male	mild	Discharged	no	no	no	no	no	no	no	no	no	no	no
49	male	mild	Discharged	no	no	no	no	no	no	no	no	no	no	no
38	male	mild	Discharged	no	no	no	no	no	no	no	no	no	no	no
45	female	severe	Discharged	no	no	no	no	no	no	no	no	no	no	no
36	male	mild	Discharged	no	no	no	no	no	no	no	no	no	no	no
29	male	moderate	Discharged	no	no	no	no	no	no	no	no	no	no	no
37	male	mild	Discharged	no	no	no	no	no	no	no	no	no	no	no
23	male	mild	Discharged	no	no	no	no	no	no	no	no	no	no	no
39	female	mild		no	no	no	no	no	no	no	no	no	no	no
28	male	mild	Discharged	no	no	no	no	no	no	no	no	no	no	no
29	female	moderate	Discharged	no	no	no	no	no	no	no	no	no	no	no
37	male	mild	Discharged	no	no	no	no	no	no	no	no	no	no	no
35	male	mild	Discharged	no	no	no	no	no	no	no	no	no	no	no
43	male	moderate	Discharged	no	no	no	no	no	no	no	no	no	no	no
35	male	moderate	Discharged	no	no	no	no	no	no	no	no	no	no	no
38	male	mild	Discharged	no	no	no	no	no	no	no	no	no	no	no
51	female	mild	Discharged	no	no	no	no	no	no	no	no	no	no	no
49	male	mild	Discharged	no	no	no	no	no	no	no	no	no	no	no
31	female	mild	Discharged	no	no	no	no	no	no	no	no	no	no	no
27	female	mild	Discharged	no	no	no	no	no	no	no	no	no	no	no
22	male	mild	Discharged	no	no	no	no	no	no	no	no	no	no	no
25	male	mild	Discharged	no	no	no	no	no	no	no	no	no	no	no
53	male	moderate	Discharged	no	no	no	no	no	no	no	no	no	no	no
55	female	mild	Discharged	no	no	no	no	no	no	no	no	no	no	no
28	male	mild		no	no	no	no	no	no	no	no	no	no	no
34	male	mild	Discharged	no	no	no	no	no	no	no	no	no	no	no
56	male	mild	Discharged	no	no	no	no	no	no	no	no	no	no	no
64	female	mild	Discharged	no	no	no	no	no	no	no	no	no	no	no
43	male	mild	Discharged	no	no	no	no	no	no	no	no	no	no	no
31	male	moderate	Discharged	no	no	no	no	no	no	no	no	no	no	no
31	male	mild	Discharged	no	no	no	no	no	no	no	no	no	no	no
51	male	moderate	Discharged	no	no	no	no	no	no	no	no	no	no	no
62	male	critical	Died	no	no	no	no	no	no	no	no	no	no	no
60	male	moderate	Discharged	no	no	no	no	no	no	no	no	no	no	no
41	male	mild		no	no	no	no	no	no	no	no	no	no	no
40	male	moderate	Discharged	no	no	no	no	no	no	no	no	no	no	no
53	female	moderate	Discharged	no	no	no	no	no	no	no	no	no	no	no
32	female	moderate	Discharged	no	no	no	no	no	no	no	no	no	no	no
43	female	mild		no	no	no	no	no	no	no	no	no	no	no
36	female	mild	Discharged	no	no	no	no	no	no	no	no	no	no	no
33	male	mild	Discharged	no	no	no	no	no	no	no	no	no	no	no
24	female	mild	Discharged	no	no	no	no	no	no	no	no	no	no	no
46	male	mild		no	no	no	no	no	no	no	no	no	no	no
56	male	moderate	Discharged	no	no	no	no	no	no	no	no	no	no	no
44	female	mild		no	no	no	no	no	no	no	no	no	no	no
36	male	mild	Discharged	no	no	no	no	no	no	no	no	no	no	no
40	male	moderate	Discharged	no	no	no	no	no	no	no	no	no	no	no
18	male	moderate		no	no	no	no	no	no	no	no	no	no	no
51	female	mild	Discharged	no	no	no	no	no	no	no	no	no	no	no
41	male	mild	Discharged	no	no	no	no	no	no	no	no	no	no	no
36	female	mild	Discharged	no	no	no	no	no	no	no	no	no	no	no
19	male	moderate	Discharged	no	no	no	no	no	no	no	no	no	no	no
27	male	moderate	Discharged	no	no	no	no	no	no	no	no	no	no	no
46	female	moderate		no	no	no	no	no	no	no	no	no	no	no
44	male	moderate	Discharged	no	no	no	no	no	no	no	no	no	no	no
43	male	mild	Discharged	no	no	no	no	no	no	no	no	no	no	no
38	male	mild	Discharged	no	no	no	no	no	no	no	no	no	no	no
13	female	mild	Discharged	no	no	no	no	no	no	no	no	no	no	no
38	male	mild	Discharged	no	no	no	no	no	no	no	no	no	no	no
11	male	mild	Discharged	no	no	no	no	no	no	no	no	no	no	no
40	male	mild	Discharged	no	no	no	no	no	no	no	no	no	no	no
42	male	mild	Discharged	no	no	no	no	no	no	no	no	no	no	no
48	female	mild	Discharged	no	no	no	no	no	no	no	no	no	no	no
43	female	mild	Discharged	no	no	no	no	no	no	no	no	no	no	no
51	male	mild	Discharged	no	no	no	no	no	no	no	no	no	no	no
17	female	moderate	Discharged	no	no	no	no	no	no	no	no	no	no	no
44	male	mild	Discharged	no	no	no	no	no	no	no	no	no	no	no
48	male	moderate	Died	no	no	no	no	no	no	no	no	no	no	no
27	female	mild	Discharged	no	no	no	no	no	no	no	no	no	no	no
42	female	moderate	Discharged	no	no	no	no	no	no	no	no	no	no	no
26	male	mild	Discharged	no	no	no	no	no	no	no	no	no	no	no
28	male	mild	Discharged	no	no	no	no	no	no	no	no	no	no	no
41	male	moderate	Discharged	no	no	no	no	no	no	no	no	no	no	no
26	female	mild	Discharged	no	no	no	no	no	no	no	no	no	no	no
22	female	mild	Discharged	no	no	no	no	no	no	no	no	no	no	no
40	male	mild	Discharged	no	no	no	no	no	no	no	no	no	no	no
8	female	moderate	Discharged	no	no	no	no	no	no	no	no	no	no	no
28	male	mild	Discharged	no	no	no	no	no	no	no	no	no	no	no
33	male	mild		no	no	no	no	no	no	no	no	no	no	no
47	male	moderate	Discharged	no	no	no	no	no	no	no	no	no	no	no
33	female	mild	Discharged	no	no	no	no	no	no	no	no	no	no	no
35	male	moderate	Discharged	no	no	no	no	no	no	no	no	no	no	no
62	male	mild	Discharged	no	no	no	no	no	no	no	no	no	no	no
29	female	moderate	Discharged	no	no	no	no	no	no	no	no	no	no	no
18	female	moderate		no	no	no	no	no	no	no	no	no	no	no
38	male	mild		no	no	no	no	no	no	no	no	no	no	no
32	male	mild	Discharged	no	no	no	no	no	no	no	no	no	no	no
30	female	moderate	Discharged	no	no	no	no	no	no	no	no	no	no	no
29	male	moderate		no	no	no	no	no	no	no	no	no	no	no
37	female	mild	Discharged	no	no	no	no	no	no	no	no	no	no	no
10	female	moderate	Discharged	no	no	no	no	no	no	no	no	no	no	no
37	male	moderate	Discharged	no	no	no	no	no	no	no	no	no	no	no
41	male	mild	Discharged	no	no	no	no	no	no	no	no	no	no	no
7	male	mild	Discharged	no	no	no	no	no	no	no	no	no	no	no
30	male	mild	Discharged	no	no	no	no	no	no	no	no	no	no	no
34	female	mild	Discharged	no	no	no	no	no	no	no	no	no	no	no
30	male	moderate	Discharged	no	no	no	no	no	no	no	no	no	no	no
25	male	moderate		no	no	no	no	no	no	no	no	no	no	no
38	male	moderate		no	no	no	no	no	no	no	no	no	no	no
29	female	moderate	Discharged	no	no	no	no	no	no	no	no	no	no	no
27	male	mild		no	no	no	no	no	no	no	no	no	no	no
26	male	mild	Discharged	no	no	no	no	no	no	no	no	no	no	no
37	male	moderate		no	no	no	no	no	no	no	no	no	no	no
98	female	mild	Discharged	no	no	no	no	no	no	no	no	no	no	no
35	male	moderate	Discharged	no	no	no	no	no	no	no	no	no	no	no
17	female	mild	Discharged	no	no	no	no	no	no	no	no	no	no	no
51	male	mild	Discharged	no	no	no	no	no	no	no	no	no	no	no
41	female	moderate		no	no	no	no	no	no	no	no	no	no	no
39	male	mild	Discharged	no	no	no	no	no	no	no	no	no	no	no
42	male	mild	Discharged	no	no	no	no	no	no	no	no	no	no	no
50	female	severe	Discharged	no	no	no	no	no	no	no	no	no	no	no
53	male	moderate	Discharged	no	no	no	no	no	no	no	no	no	no	no
40	male	mild	Discharged	no	no	no	no	no	no	no	no	no	no	no
28	female	critical	Died	no	no	no	no	no	no	no	no	no	no	no
33	male	mild	Discharged	no	no	no	no	no	no	no	no	no	no	no
53	female	mild	Discharged	no	no	no	no	no	no	no	no	no	no	no
45	male	mild	Discharged	no	no	no	no	no	no	no	no	no	no	no
51	female	mild	Discharged	no	no	no	no	no	no	no	no	no	no	no
35	female	mild	Discharged	no	no	no	no	no	no	no	no	no	no	no
34	female	mild	Discharged	no	no	no	no	no	no	no	no	no	no	no
30	male	moderate	Discharged	no	no	no	no	no	no	no	no	no	no	no
42	female	mild	Discharged	no	no	no	no	no	no	no	no	no	no	no
39	female	mild	Discharged	no	no	no	no	no	no	no	no	no	no	no
51	male	mild	Discharged	no	no	no	no	no	no	no	no	no	no	no
37	male	mild	Discharged	no	no	no	no	no	no	no	no	no	no	no
50	female	mild	Discharged	no	no	no	no	no	no	no	no	no	no	no
28	male	mild		no	no	no	no	no	no	no	no	no	no	no
25	female	mild	Discharged	no	no	no	no	no	no	no	no	no	no	no
40	male	mild	Discharged	no	no	no	no	no	no	no	no	no	no	no
26	male	moderate	Discharged	no	no	no	no	no	no	no	no	no	no	no
28	female	moderate	Discharged	no	no	no	no	no	no	no	no	no	no	no
44	male	mild	Discharged	no	no	no	no	no	no	no	no	no	no	no
65	male	moderate		no	no	no	no	no	no	no	no	no	no	no
23	female	mild	Discharged	no	no	no	no	no	no	no	no	no	no	no
58	female	mild		no	no	no	no	no	no	no	no	no	no	no
14	female	mild	Discharged	no	no	no	no	no	no	no	no	no	no	no
30	male	mild	Discharged	no	no	no	no	no	no	no	no	no	no	no
70	male	critical	Died	no	no	no	no	no	no	no	no	no	no	no
45	male	mild	Discharged	no	no	no	no	no	no	no	no	no	no	no
39	male	moderate	Discharged	no	no	no	no	no	no	no	no	no	no	no
49	female	mild	Discharged	no	no	no	no	no	no	no	no	no	no	no
35	male	mild	Discharged	no	no	no	no	no	no	no	no	no	no	no
75	male	mild	Discharged	no	no	no	no	no	no	no	no	no	no	no
32	male	mild	Discharged	no	no	no	no	no	no	no	no	no	no	no
40	female	moderate		no	no	no	no	no	no	no	no	no	no	no
43	male	mild	Discharged	no	no	no	no	no	no	no	no	no	no	no
36	female	mild	Discharged	no	no	no	no	no	no	no	no	no	no	no
34	male	moderate	Discharged	no	no	no	no	no	no	no	no	no	no	no
43	male	mild		no	no	no	no	no	no	no	no	no	no	no
38	male	mild	Discharged	no	no	no	no	no	no	no	no	no	no	no
52	male	mild		no	no	no	no	no	no	no	no	no	no	no
41	female	mild	Discharged	no	no	no	no	no	no	no	no	no	no	no
25	female	mild	Discharged	no	no	no	no	no	no	no	no	no	no	no
22	female	mild	Discharged	no	no	no	no	no	no	no	no	no	no	no
51	male	severe	Discharged	no	no	no	no	no	no	no	no	no	no	no
33	female	moderate	Discharged	no	no	no	no	no	no	no	no	no	no	no
21	male	mild	Discharged	no	no	no	no	no	no	no	no	no	no	no
38	female	mild	Discharged	no	no	no	no	no	no	no	no	no	no	no
64	female	mild	Discharged	no	no	no	no	no	no	no	no	no	no	no
29	male	moderate		no	no	no	no	no	no	no	no	no	no	no
50	female	moderate		no	no	no	no	no	no	no	no	no	no	no
40	female	mild		no	no	no	no	no	no	no	no	no	no	no
33	male	mild	Discharged	no	no	no	no	no	no	no	no	no	no	no
46	female	mild	Discharged	no	no	no	no	no	no	no	no	no	no	no
63	male	mild	Discharged	no	no	no	no	no	no	no	no	no	no	no
12	female	mild	Discharged	no	no	no	no	no	no	no	no	no	no	no
61	male	mild	Discharged	no	no	no	no	no	no	no	no	no	no	no
48	male	moderate	Discharged	no	no	no	no	no	no	no	no	no	no	no
24	female	moderate	Discharged	no	no	no	no	no	no	no	no	no	no	no
34	female	moderate		no	no	no	no	no	no	no	no	no	no	no
28	male	moderate		no	no	no	no	no	no	no	no	no	no	no
52	male	mild	Discharged	no	no	no	no	no	no	no	no	no	no	no
33	male	moderate	Discharged	no	no	no	no	no	no	no	no	no	no	no
33	female	moderate	Discharged	no	no	no	no	no	no	no	no	no	no	no
57	male	mild	Discharged	no	no	no	no	no	no	no	no	no	no	no
32	female	mild		no	no	no	no	no	no	no	no	no	no	no
40	male	severe	Discharged	no	no	no	no	no	no	no	no	no	no	no
0.1	female	mild	Discharged	no	no	no	no	no	no	no	no	no	no	no
23	female	moderate	Discharged	no	no	no	no	no	no	no	no	no	no	no
34	male	mild	Discharged	no	no	no	no	no	no	no	no	no	no	no
43	male	mild	Discharged	no	no	no	no	no	no	no	no	no	no	no
49	female	moderate	Discharged	no	no	no	no	no	no	no	no	no	no	no
22	male	mild	Discharged	no	no	no	no	no	no	no	no	no	no	no
42	male	mild	Discharged	no	no	no	no	no	no	no	no	no	no	no
0.11	male	mild	Discharged	no	no	no	no	no	no	no	no	no	no	no
32	male	mild		no	no	no	no	no	no	no	no	no	no	no
68	female	critical	Died	no	no	no	no	no	no	no	no	no	no	no
34	male	mild		no	no	no	no	no	no	no	no	no	no	no
64	male	moderate	Discharged	no	no	no	no	no	no	no	no	no	no	no
35	female	mild	Discharged	no	no	no	no	no	no	no	no	no	no	no
46	male	moderate	Discharged	no	no	no	no	no	no	no	no	no	no	no
42	male	mild	Discharged	no	no	no	no	no	no	no	no	no	no	no
35	male	moderate	Discharged	no	no	no	no	no	no	no	no	no	no	no
35	female	mild	Discharged	no	no	no	no	no	no	no	no	no	no	no
42	male	mild	Discharged	no	no	no	no	no	no	no	no	no	no	no
46	male	mild	Discharged	no	no	no	no	no	no	no	no	no	no	no
25	female	mild	Discharged	no	no	no	no	no	no	no	no	no	no	no
53	female	mild		no	no	no	no	no	no	no	no	no	no	no
44	female	mild	Discharged	no	no	no	no	no	no	no	no	no	no	no
20	female	moderate	Discharged	no	no	no	no	no	no	no	no	no	no	no
29	female	mild	Discharged	no	no	no	no	no	no	no	no	no	no	no
40	male	mild	Discharged	no	no	no	no	no	no	no	no	no	no	no
35	male	mild	Discharged	no	no	no	no	no	no	no	no	no	no	no
46	male	moderate	Discharged	no	no	no	no	no	no	no	no	no	no	no
43	male	mild	Discharged	no	no	no	no	no	no	no	no	no	no	no
29	female	moderate	Discharged	no	no	no	no	no	no	no	no	no	no	no
39	male	mild		no	no	no	no	no	no	no	no	no	no	no
34	female	mild	Discharged	no	no	no	no	no	no	no	no	no	no	no
33	male	mild	Discharged	no	no	no	no	no	no	no	no	no	no	no
6	male	mild	Discharged	no	no	no	no	no	no	no	no	no	no	no
49	male	moderate	Discharged	no	no	no	no	no	no	no	no	no	no	no
45	male	mild	Discharged	no	no	no	no	no	no	no	no	no	no	no
35	male	moderate	Discharged	no	no	no	no	no	no	no	no	no	no	no
45	male	mild	Discharged	no	no	no	no	no	no	no	no	no	no	no
34	female	mild	Discharged	no	no	no	no	no	no	no	no	no	no	no
26	female	mild		no	no	no	no	no	no	no	no	no	no	no
34	female	moderate	Discharged	no	no	no	no	no	no	no	no	no	no	no
35	male	mild	Discharged	no	no	no	no	no	no	no	no	no	no	no
30	male	mild	Discharged	no	no	no	no	no	no	no	no	no	no	no
28	female	mild	Discharged	no	no	no	no	no	no	no	no	no	no	no
51	female	mild	Discharged	no	no	no	no	no	no	no	no	no	no	no
24	male	mild	Discharged	no	no	no	no	no	no	no	no	no	no	no
30	female	mild	Discharged	no	no	no	no	no	no	no	no	no	no	no
34	male	mild	Discharged	no	no	no	no	no	no	no	no	no	no	no
36	male	mild	Discharged	no	no	no	no	no	no	no	no	no	no	no
43	male	mild	Discharged	no	no	no	no	no	no	no	no	no	no	no
49	male	mild	Discharged	no	no	no	no	no	no	no	no	no	no	no
38	male	mild	Discharged	no	no	no	no	no	no	no	no	no	no	no
1.9	male	mild	Discharged	no	no	no	no	no	no	no	no	no	no	no
34	male	moderate		no	no	no	no	no	no	no	no	no	no	no
30	male	mild	Discharged	no	no	no	no	no	no	no	no	no	no	no
33	male	mild	Discharged	no	no	no	no	no	no	no	no	no	no	no
26	male	moderate	Discharged	no	no	no	no	no	no	no	no	no	no	no
28	male	mild	Discharged	no	no	no	no	no	no	no	no	no	no	no
34	male	moderate	Discharged	no	no	no	no	no	no	no	no	no	no	no
28	male	moderate	Discharged	no	no	no	no	no	no	no	no	no	no	no
39	male	mild	Discharged	no	no	no	no	no	no	no	no	no	no	no
32	male	mild	Discharged	no	no	no	no	no	no	no	no	no	no	no
54	female	mild	Discharged	no	no	no	no	no	no	no	no	no	no	no
64	male	mild	Discharged	no	no	no	no	no	no	no	no	no	no	no
29	male	mild	Discharged	no	no	no	no	no	no	no	no	no	no	no
36	male	moderate	Discharged	no	no	no	no	no	no	no	no	no	no	no
37	male	mild	Discharged	no	no	no	no	no	no	no	no	no	no	no
37	male	severe		no	no	no	no	no	no	no	no	no	no	no
51	female	moderate	Discharged	no	no	no	no	no	no	no	no	no	no	no
54	male	mild	Discharged	no	no	no	no	no	no	no	no	no	no	no
37	male	mild	Discharged	no	no	no	no	no	no	no	no	no	no	no
27	male	moderate	Discharged	no	no	no	no	no	no	no	no	no	no	no
38	male	mild	Discharged	no	no	no	no	no	no	no	no	no	no	no
24	male	moderate	Discharged	no	no	no	no	no	no	no	no	no	no	no
.2	female	mild	Discharged	no	no	no	no	no	no	no	no	no	no	no
9	female	mild		no	no	no	no	no	no	no	no	no	no	no
26	male	mild		no	no	no	no	no	no	no	no	no	no	no
44	male	mild	Discharged	no	no	no	no	no	no	no	no	no	no	no
37	male	mild		no	no	no	no	no	no	no	no	no	no	no
15	male	moderate	Discharged	no	no	no	no	no	no	no	no	no	no	no
58	male	mild	Discharged	no	no	no	no	no	no	no	no	no	no	no
52	male	moderate		no	no	no	no	no	no	no	no	no	no	no
55	male	mild	Discharged	no	no	no	no	no	no	no	no	no	no	no
58	male	mild	Discharged	no	no	no	no	no	no	no	no	no	no	no
41	female	mild	Discharged	no	no	no	no	no	no	no	no	no	no	no
34	female	moderate	Discharged	no	no	no	no	no	no	no	no	no	no	no
66	male	severe	Died	no	no	no	no	no	no	no	no	no	no	no
32	female	moderate	Discharged	no	no	no	no	no	no	no	no	no	no	no
28	male	mild	Discharged	no	no	no	no	no	no	no	no	no	no	no
78	female	mild	Discharged	no	no	no	no	no	no	no	no	no	no	no
51	female	mild		no	no	no	no	no	no	no	no	no	no	no
46	male	moderate		no	no	no	no	no	no	no	no	no	no	no
34	male	mild	Discharged	no	no	no	no	no	no	no	no	no	no	no
41	male	mild	Discharged	no	no	no	no	no	no	no	no	no	no	no
33	male	moderate	Discharged	no	no	no	no	no	no	no	no	no	no	no
29	male	moderate	Discharged	no	no	no	no	no	no	no	no	no	no	no
55	male	mild	Discharged	no	no	no	no	no	no	no	no	no	no	no
38	female	mild	Discharged	no	no	no	no	no	no	no	no	no	no	no
41	male	moderate	Discharged	no	no	no	no	no	no	no	no	no	no	no
35	male	moderate	Discharged	no	no	no	no	no	no	no	no	no	no	no
35	female	moderate	Discharged	no	no	no	no	no	no	no	no	no	no	no
53	male	moderate	Discharged	no	no	no	no	no	no	no	no	no	no	no
33	male	moderate	Discharged	no	no	no	no	no	no	no	no	no	no	no
47	male	mild	Discharged	no	no	no	no	no	no	no	no	no	no	no
51	male	moderate	Transferred Out	no	no	no	no	no	yes	no	no	no	no	no
32	male	moderate	Discharged	no	no	no	no	no	no	no	no	no	no	no
37	female	mild	Discharged	no	no	no	no	no	no	no	no	no	no	no
28	male	mild	Discharged	no	no	no	no	no	no	no	no	no	no	no
28	male	mild	Discharged	no	no	no	no	no	no	no	no	no	no	no
37	male	mild	Discharged	no	no	no	no	no	no	no	no	no	no	no
44	male	mild	Discharged	no	no	no	no	no	no	no	no	no	no	no
42	female	mild	Discharged	no	no	no	no	no	no	no	no	no	no	no
36	male	mild	Discharged	no	no	no	no	no	no	no	no	no	no	no
35	female	mild	Discharged	no	no	no	no	no	no	no	no	no	no	no
49	female	moderate	Discharged	no	no	no	no	no	no	no	no	no	no	no
29	female	mild	Discharged	no	no	no	no	no	no	no	no	no	no	no
56	male	mild	Discharged	no	no	no	no	no	no	no	no	no	no	no
47	male	mild	Discharged	no	no	no	no	no	no	no	no	no	no	no
23	female	mild	Discharged	no	no	no	no	no	no	no	no	no	no	no
18	male	mild	Discharged	no	no	no	no	no	no	no	no	no	no	no
36	female	mild	Discharged	no	no	no	no	no	no	no	no	no	no	no
37	male	moderate	Discharged	no	no	no	no	no	no	no	no	no	no	no
21	male	moderate	Discharged	no	no	no	no	no	no	no	no	no	no	no
31	male	mild	Discharged	no	no	no	no	no	no	no	no	no	no	no
39	male	mild		no	no	no	no	no	no	no	no	no	no	no
22	male	mild	Discharged	no	no	no	no	no	no	no	no	no	no	no
36	male	moderate	Discharged	no	no	no	no	no	no	no	no	no	no	no
50	male	mild	Discharged	no	no	no	no	no	no	no	no	no	no	no
43	male	severe	Discharged	no	no	no	no	no	no	no	no	no	no	no
29	female	mild	Discharged	no	no	no	no	no	no	no	no	no	no	no
25	female	mild	Discharged	no	no	no	no	no	no	no	no	no	no	no
34	male	moderate	Discharged	no	no	no	no	no	no	no	no	no	no	no
50	female	mild	Discharged	no	no	no	no	no	no	no	no	no	no	no
35	male	moderate	Discharged	no	no	no	no	no	no	no	no	no	no	no
22	male	mild	Discharged	no	no	no	no	no	no	no	no	no	no	no
35	female	moderate	Discharged	no	no	no	no	no	no	no	no	no	no	no
23	female	mild	Discharged	no	no	no	no	no	no	no	no	no	no	no
28	male	mild	Discharged	no	no	no	no	no	no	no	no	no	no	no
33	male	mild	Discharged	no	no	no	no	no	no	no	no	no	no	no
22	female	moderate	Discharged	no	no	no	no	no	no	no	no	no	no	no
44	male	mild	Discharged	no	no	no	no	no	no	no	no	no	no	no
29	male	moderate	Discharged	no	no	no	no	no	no	no	no	no	no	no
38	male	mild	Discharged	no	no	no	no	no	no	no	no	no	no	no
49	female	moderate	Discharged	no	no	no	no	no	no	no	no	no	no	no
3	female	mild	Discharged	no	no	no	no	no	no	no	no	no	no	no
50	female	mild	Discharged	no	no	no	no	no	no	no	no	no	no	no
45	male	mild	Discharged	no	no	no	no	no	no	no	no	no	no	no
28	female	mild	Discharged	no	no	no	no	no	no	no	no	no	no	no
35	female	mild	Discharged	no	no	no	no	no	no	no	no	no	no	no
17	male	mild	Discharged	no	no	no	no	no	no	no	no	no	no	no
59	female	mild	Discharged	no	no	no	no	no	no	no	no	no	no	no
44	female	mild	Discharged	no	no	no	no	no	no	no	no	no	no	no
48	male	mild	Discharged	no	no	no	no	no	no	no	no	no	no	no
29	female	moderate	Discharged	no	no	no	no	no	no	no	no	no	no	no
40	male	mild	Discharged	no	no	no	no	no	no	no	no	no	no	no
38	male	moderate		no	no	no	no	no	no	no	no	no	no	no
25	male	moderate		no	no	no	no	no	no	no	no	no	no	no
16	male	mild		no	no	no	no	no	no	no	no	no	no	no
45	male	moderate	Discharged	no	no	no	no	no	no	no	no	no	no	no
30	male	mild		no	no	no	no	no	no	no	no	no	no	no
74	male	severe	Discharged	no	no	no	no	no	no	no	no	no	no	no
48	female	moderate		no	no	no	no	no	no	no	no	no	no	no
23	male	mild		no	no	no	no	no	no	no	no	no	no	no
28	male	mild	Discharged	no	no	no	no	no	no	no	no	no	no	no
26	female	mild	Discharged	no	no	no	no	no	no	no	no	no	no	no
43	female	mild	Discharged	no	no	no	no	no	no	no	no	no	no	no
30	male	mild	Discharged	no	no	no	no	no	no	no	no	no	no	no
38	female	mild	Discharged	no	no	no	no	no	no	no	no	no	no	no
46	female	mild	Discharged	no	no	no	no	no	no	no	no	no	no	no
30	male	moderate	Discharged	no	no	no	no	no	no	no	no	no	no	no
35	female	mild	Discharged	no	no	no	no	no	no	no	no	no	no	no
38	male	mild	Discharged	no	no	no	no	no	no	no	no	no	no	no
57	male	moderate		no	no	no	no	no	no	no	no	no	no	no
30	male	moderate		no	no	no	no	no	no	no	no	no	no	no
55	male	mild	Discharged	no	no	no	no	no	no	no	no	no	no	no
23	male	mild	Discharged	no	no	no	no	no	no	no	no	no	no	no
35	male	mild	Discharged	no	no	no	no	no	no	no	no	no	no	no
31	male	mild		no	no	no	no	no	no	no	no	no	no	no
36	male	mild		no	no	no	no	no	no	no	no	no	no	no
35	male	mild	Discharged	no	no	no	no	no	no	no	no	no	no	no
49	male	mild	Discharged	no	no	no	no	no	no	no	no	no	no	no
17	female	mild	Discharged	no	no	no	no	no	no	no	no	no	no	no
38	male	mild	Discharged	no	no	no	no	no	no	no	no	no	no	no
57	male	mild	Discharged	no	no	no	no	no	no	no	no	no	no	no
50	male	mild	Discharged	no	no	no	no	no	no	no	no	no	no	no
40	female	mild	Evacuated	no	no	no	no	no	no	no	no	no	no	no
46	male	moderate	Discharged	no	no	no	no	no	no	no	no	no	no	no
82	female	mild	Discharged	no	no	no	no	no	no	no	no	no	no	no
43	male	moderate	Discharged	no	no	no	no	no	no	no	no	no	no	no
28	male	mild	Discharged	no	no	no	no	no	no	no	no	no	no	no
26	female	mild	Discharged	no	no	no	no	no	no	no	no	no	no	no
32	male	mild		no	no	no	no	no	no	no	no	no	no	no
36	male	mild	Discharged	no	no	no	no	no	no	no	no	no	no	no
40	female	mild	Discharged	no	no	no	no	no	no	no	no	no	no	no
37	male	mild	Discharged	no	no	no	no	no	no	no	no	no	no	no
40	male	mild	Discharged	no	no	no	no	no	no	no	no	no	no	no
6	female	mild	Discharged	no	no	no	no	no	no	no	no	no	no	no
25	female	mild	Discharged	no	no	no	no	no	no	no	no	no	no	no
33	male	mild	Discharged	no	no	no	no	no	no	no	no	no	no	no
27	male	mild	Discharged	no	no	no	no	no	no	no	no	no	no	no
34	male	mild	Evacuated	no	no	no	no	no	no	no	no	no	no	no
39	female	mild	Discharged	no	no	no	no	no	no	no	no	no	no	no
44	male	moderate	Discharged	no	no	no	no	no	no	no	no	no	no	no
42	male	moderate	Discharged	no	no	no	no	no	no	no	no	no	no	no
36	male	mild	Discharged	no	no	no	no	no	no	no	no	no	no	no
60	female	mild	Discharged	no	no	no	no	no	no	no	no	no	no	no
39	male	mild	Discharged	no	no	no	no	no	no	no	no	no	no	no
38	female	moderate	Discharged	no	no	no	no	no	no	no	no	no	no	no
38	female	moderate	Discharged	no	no	no	no	no	no	no	no	no	no	no
37	male	mild	Discharged	no	no	no	no	no	no	no	no	no	no	no
29	male	moderate	Discharged	no	no	no	no	no	no	no	no	no	no	no
55	male	moderate		no	no	no	no	no	no	no	no	no	no	no
47	male	severe	Discharged	no	no	no	no	no	no	no	no	no	no	no
30	male	mild	Discharged	no	no	no	no	no	no	no	no	no	no	no
48	female	moderate	Discharged	no	no	no	no	no	no	no	no	no	no	no
43	male	mild	Discharged	no	no	no	no	no	no	no	no	no	no	no
11	female	mild	Discharged	no	no	no	no	no	no	no	no	no	no	no
39	male	mild	Discharged	no	no	no	no	no	no	no	no	no	no	no
34	male	mild	Discharged	no	no	no	no	no	no	no	no	no	no	no
39	male	severe	Died	no	no	no	no	no	no	no	no	no	no	no
46	male	moderate	Discharged	no	no	no	no	no	no	no	no	no	no	no
25	female	mild	Discharged	no	no	no	no	no	no	no	no	no	no	no
30	male	mild		no	no	no	no	no	no	no	no	no	no	no
38	male	mild	Discharged	no	no	no	no	no	no	no	no	no	no	no
61	female	mild	Discharged	no	no	no	no	no	no	no	no	no	no	no
18	male	mild	Discharged	no	no	no	no	no	no	no	no	no	no	no
42	male	moderate	Discharged	no	no	no	no	no	no	no	no	no	no	no
43	male	moderate	Discharged	no	no	no	no	no	no	no	no	no	no	no
28	female	mild	Discharged	no	no	no	no	no	no	no	no	no	no	no
55	male	mild	Discharged	no	no	no	no	no	no	no	no	no	no	no
27	male	moderate	Discharged	no	no	no	no	no	no	no	no	no	no	no
26	male	moderate	Discharged	no	no	no	no	no	no	no	no	no	no	no
24	male	mild	Discharged	no	no	no	no	no	no	no	no	no	no	no
34	male	moderate	Discharged	no	no	no	no	no	no	no	no	no	no	no
41	male	mild		no	no	no	no	no	no	no	no	no	no	no
39	male	moderate	Discharged	no	no	no	no	no	no	no	no	no	no	no
23	male	mild	Discharged	no	no	no	no	no	no	no	no	no	no	no
34	male	mild	Discharged	no	no	no	no	no	no	no	no	no	no	no
49	male	mild	Discharged	no	no	no	no	no	no	no	no	no	no	no
57	male	severe	Discharged	no	no	no	no	no	no	no	no	no	no	no
28	male	mild	Discharged	no	no	no	no	no	no	no	no	no	no	no
37	male	mild	Discharged	no	no	no	no	no	no	no	no	no	no	no
9	female	mild	Discharged	no	no	no	no	no	no	no	no	no	no	no
50	male	moderate	Discharged	no	no	no	no	no	no	no	no	no	no	no
37	male	moderate		no	no	no	no	no	no	no	no	no	no	no
33	male	moderate	Discharged	no	no	no	no	no	no	no	no	no	no	no
36	male	mild	Discharged	no	no	no	no	no	no	no	no	no	no	no
34	female	mild	Discharged	no	no	no	no	no	no	no	no	no	no	no
42	male	mild	Discharged	no	no	no	no	no	no	no	no	no	no	no
32	male	mild	Discharged	no	no	no	no	no	no	no	no	no	no	no
45	female	mild	Discharged	no	no	no	no	no	no	no	no	no	no	no
31	female	moderate	Discharged	no	no	no	no	no	no	no	no	no	no	no
33	male	mild		no	no	no	no	no	no	no	no	no	no	no
50	female	mild	Discharged	no	no	no	no	no	no	no	no	no	no	no
24	female	mild	Discharged	no	no	no	no	no	no	no	no	no	no	no
30	female	mild	Discharged	no	no	no	no	no	no	no	no	no	no	no
60	female	moderate	Discharged	no	no	no	no	no	no	no	no	no	no	no
54	male	moderate		no	no	no	no	no	no	no	no	no	no	no
62	male	mild	Discharged	no	no	no	no	no	no	no	no	no	no	no
33	female	mild	Discharged	no	no	no	no	no	no	no	no	no	no	no
54	male	moderate	Discharged	no	no	no	no	no	no	no	no	no	no	no
40	male	moderate		no	no	no	no	no	no	no	no	no	no	no
4	male	moderate	Discharged	no	no	no	no	no	no	no	no	no	no	no
38	male	mild	Discharged	no	no	no	no	no	no	no	no	no	no	no
62	male	mild		no	no	no	no	no	no	no	no	no	no	no
8	male	mild	Discharged	no	no	no	no	no	no	no	no	no	no	no
32	female	moderate	Discharged	no	no	no	no	no	no	no	no	no	no	no
38	male	mild	Discharged	no	no	no	no	no	no	no	no	no	no	no
41	male	severe	Transferred Out	no	no	no	no	no	no	no	no	no	no	no
37	male	moderate	Transferred Out	no	no	no	no	no	no	no	no	no	no	no
34	female	mild	Discharged	no	no	no	no	no	no	no	no	no	no	no
39	male	moderate	Discharged	no	no	no	no	no	no	no	no	no	no	no
43	male	moderate	Discharged	no	no	no	no	no	no	no	no	no	no	no
30	male	mild		no	no	no	no	no	no	no	no	no	no	no
6	female	mild	Discharged	no	no	no	no	no	no	no	no	no	no	no
51	male	moderate	Evacuated	no	no	no	no	no	no	no	no	no	no	no
26	female	moderate	Discharged	no	no	no	no	no	no	no	no	no	no	no
27	male	mild		no	no	no	no	no	no	no	no	no	no	no
56	female	mild		no	no	no	no	no	no	no	no	no	no	no
47	male	mild	Discharged	no	no	no	no	no	no	no	no	no	no	no
36	male	mild	Discharged	no	no	no	no	no	no	no	no	no	no	no
42	male	mild	Discharged	no	no	no	no	no	no	no	no	no	no	no
30	male	moderate		no	no	no	no	no	no	no	no	no	no	no
32	male	mild	Discharged	no	no	no	no	no	no	no	no	no	no	no
51	male	mild	Discharged	no	no	no	no	no	no	no	no	no	no	no
42	female	mild	Discharged	no	no	no	no	no	no	no	no	no	no	no
52	male	mild	Discharged	no	no	no	no	no	no	no	no	no	no	no
37	male	moderate	Discharged	no	no	no	no	no	no	no	no	no	no	no
27	female	mild	Discharged	no	no	no	no	no	no	no	no	no	no	no
39	female	mild		no	no	no	no	no	no	no	no	no	no	no
32	female	mild	Discharged	no	no	no	no	no	no	no	no	no	no	no
41	male	moderate		no	no	no	no	no	no	no	no	no	no	no
36	male	mild		no	no	no	no	no	no	no	no	no	no	no
27	female	mild	Discharged	no	no	no	no	no	no	no	no	no	no	no
27	female	mild	Discharged	no	no	no	no	no	no	no	no	no	no	no
23	male	mild		no	no	no	no	no	no	no	no	no	no	no
41	female	mild	Discharged	no	no	no	no	no	no	no	no	no	no	no
35	female	mild	Discharged	no	no	no	no	no	no	no	no	no	no	no
41	male	mild	Discharged	no	no	no	no	no	no	no	no	no	no	no
27	male	moderate		no	no	no	no	no	no	no	no	no	no	no
47	male	mild	Discharged	no	no	no	no	no	no	no	no	no	no	no
32	male	mild	Discharged	no	no	no	no	no	no	no	no	no	no	no
34	female	moderate	Discharged	no	no	no	no	no	no	no	no	no	no	no
39	female	moderate	Discharged	no	no	no	no	no	no	no	no	no	no	no
23	female	moderate	Discharged	no	no	no	no	no	no	no	no	no	no	no
42	male	severe	Discharged	no	no	no	no	no	no	no	no	no	no	no
32	female	mild	Discharged	no	no	no	no	no	no	no	no	no	no	no
31	male	mild	Discharged	no	no	no	no	no	no	no	no	no	no	no
22	male	mild	Discharged	no	no	no	no	no	no	no	no	no	no	no
30	male	mild	Discharged	no	no	no	no	no	no	no	no	no	no	no
52	male	mild		no	no	no	no	no	no	no	no	no	no	no
27	male	mild	Discharged	no	no	no	no	no	no	no	no	no	no	no
43	male	mild	Discharged	no	no	no	no	no	no	no	no	no	no	no
29	female	moderate	Discharged	no	no	no	no	no	no	no	no	no	no	no
31	male	moderate	Discharged	no	no	no	no	no	no	no	no	no	no	no
24	female	mild	Discharged	no	no	no	no	no	no	no	no	no	no	no
35	female	mild	Discharged	no	no	no	no	no	no	no	no	no	no	no
0.11	male	mild	Discharged	no	no	no	no	no	no	no	no	no	no	no
55	female	mild		no	no	no	no	no	no	no	no	no	no	no
54	female	mild	Discharged	no	no	no	no	no	no	no	no	no	no	no
10	female	moderate	Discharged	no	no	no	no	no	no	no	no	no	no	no
26	female	moderate	Discharged	no	no	no	no	no	no	no	no	no	no	no
30	male	mild	Discharged	no	no	no	no	no	no	no	no	no	no	no
43	male	mild	Discharged	no	no	no	no	no	no	no	no	no	no	no
35	female	mild	Discharged	no	no	no	no	no	no	no	no	no	no	no
25	male	mild	Discharged	no	no	no	no	no	no	no	no	no	no	no
26	male	mild	Discharged	no	no	no	no	no	no	no	no	no	no	no
39	male	moderate	Discharged	no	no	no	no	no	no	no	no	no	no	no
33	male	mild	Discharged	no	no	no	no	no	no	no	no	no	no	no
36	female	moderate	Discharged	no	no	no	no	no	no	no	no	no	no	no
22	male	moderate		no	no	no	no	no	no	no	no	no	no	no
20	female	moderate	Discharged	no	no	no	no	no	no	no	no	no	no	no
35	male	mild	Discharged	no	no	no	no	no	no	no	no	no	no	no
38	female	mild	Discharged	no	no	no	no	no	no	no	no	no	no	no
42	male	mild		no	no	no	no	no	no	no	no	no	no	no
34	female	mild		no	no	no	no	no	no	no	no	no	no	no
32	male	mild	Discharged	no	no	no	no	no	no	no	no	no	no	no
13	female	mild	Discharged	no	no	no	no	no	no	no	no	no	no	no
14	male	mild	Discharged	no	no	no	no	no	no	no	no	no	no	no
35	male	mild	Discharged	no	no	no	no	no	no	no	no	no	no	no
31	male	mild	Discharged	no	no	no	no	no	no	no	no	no	no	no
39	male	mild	Discharged	no	no	no	no	no	no	no	no	no	no	no
31	female	mild	Discharged	no	no	no	no	no	no	no	no	no	no	no
29	male	mild	Discharged	no	no	no	no	no	no	no	no	no	no	no
25	female	critical		no	no	no	no	no	no	no	no	no	no	no
53	male	moderate		no	no	no	no	no	no	no	no	no	no	no
56	female	mild	Discharged	no	no	no	no	no	no	no	no	no	no	no
39	male	mild	Discharged	no	no	no	no	no	no	no	no	no	no	no
52	male	mild	Discharged	no	no	no	no	no	no	no	no	no	no	no
53	female	mild	Discharged	no	no	no	no	no	no	no	no	no	no	no
37	male	mild	Discharged	no	no	no	no	no	no	no	no	no	no	no
51	male	mild		no	no	no	no	no	no	no	no	no	no	no
47	male	mild	Discharged	no	no	no	no	no	no	no	no	no	no	no
54	male	moderate		no	no	no	no	no	no	no	no	no	no	no
38	female	mild	Discharged	no	no	no	no	no	no	no	no	no	no	no
33	male	moderate	Discharged	no	no	no	no	no	no	no	no	no	no	no
34	male	mild		no	no	no	no	no	no	no	no	no	no	no
29	male	mild	Discharged	no	no	no	no	no	no	no	no	no	no	no
57	male	moderate	Discharged	no	no	no	no	no	no	no	no	no	no	no
33	female	mild	Discharged	no	no	no	no	no	no	no	no	no	no	no
31	male	mild	Discharged	no	no	no	no	no	no	no	no	no	no	no
46	male	mild	Discharged	no	no	no	no	no	no	no	no	no	no	no
54	male	moderate	Discharged	no	no	no	no	no	no	no	no	no	no	no
48	female	mild		no	no	no	no	no	no	no	no	no	no	no
25	female	moderate	Discharged	no	no	no	no	no	no	no	no	no	no	no
37	female	moderate	Discharged	no	no	no	no	no	no	no	no	no	no	no
43	male	mild	Discharged	no	no	no	no	no	no	no	no	no	no	no
35	female	mild	Discharged	no	no	no	no	no	no	no	no	no	no	no
32	female	moderate	Discharged	no	no	no	no	no	no	no	no	no	no	no
28	male	mild	Discharged	no	no	no	no	no	no	no	no	no	no	no
41	male	moderate	Discharged	no	no	no	no	no	no	no	no	no	no	no
50	male	moderate		no	no	no	no	no	no	no	no	no	no	no
28	male	mild	Discharged	no	no	no	no	no	no	no	no	no	no	no
72	female	severe	Transferred Out	no	no	no	no	no	no	no	no	no	no	no
38	male	moderate	Discharged	no	no	no	no	no	no	no	no	no	no	no
36	female	mild	Discharged	no	no	no	no	no	no	no	no	no	no	no
66	female	moderate	Discharged	no	no	no	no	no	no	no	no	no	no	no
37	female	moderate	Discharged	no	no	no	no	no	no	no	no	no	no	no
30	female	mild	Discharged	no	no	no	no	no	no	no	no	no	no	no
42	male	mild	Discharged	no	no	no	no	no	no	no	no	no	no	no
37	female	moderate	Discharged	no	no	no	no	no	no	no	no	no	no	no
32	female	mild	Discharged	no	no	no	no	no	no	no	no	no	no	no
32	female	mild	Discharged	no	no	no	no	no	no	no	no	no	no	no
50	female	mild	Discharged	no	no	no	no	no	no	no	no	no	no	no
49	male	mild	Discharged	no	no	no	no	no	no	no	no	no	no	no
60	male	moderate	Discharged	no	no	no	no	no	no	no	no	no	no	no
60	female	mild	Discharged	no	no	no	no	no	no	no	no	no	no	no
27	male	mild	Discharged	no	no	no	no	no	no	no	no	no	no	no
47	female	mild	Discharged	no	no	no	no	no	no	no	no	no	no	no
22	female	moderate		no	no	no	no	no	no	no	no	no	no	no
40	male	mild	Discharged	no	no	no	no	no	no	no	no	no	no	no
25	female	mild	Discharged	no	no	no	no	no	no	no	no	no	no	no
21	male	mild	Discharged	no	no	no	no	no	no	no	no	no	no	no
39	female	mild	Discharged	no	no	no	no	no	no	no	no	no	no	no
26	male	moderate	Discharged	no	no	no	no	no	no	no	no	no	no	no
42	female	moderate		no	no	no	no	no	no	no	no	no	no	no
47	female	moderate	Discharged	no	no	no	no	no	no	no	no	no	no	no
29	male	severe	Died	no	no	no	no	no	no	no	no	no	no	no
22	male	moderate	Discharged	no	no	no	no	no	no	no	no	no	no	no
34	male	mild	Discharged	no	no	no	no	no	no	no	no	no	no	no
43	female	mild	Discharged	no	no	no	no	no	no	no	no	no	no	no
43	male	moderate	Discharged	no	no	no	no	no	no	no	no	no	no	no
27	male	moderate		no	no	no	no	no	no	no	no	no	no	no
50	male	mild	Discharged	no	no	no	no	no	no	no	no	no	no	no
34	male	mild	Discharged	no	no	no	no	no	no	no	no	no	no	no
34	male	moderate	Discharged	no	no	no	no	no	no	no	no	no	no	no
31	female	mild	Discharged	no	no	no	no	no	no	no	no	no	no	no
56	male	mild	Discharged	no	no	no	no	no	no	no	no	no	no	no
38	male	moderate	Discharged	no	no	no	no	no	no	no	no	no	no	no
12	female	mild	Discharged	no	no	no	no	no	no	no	no	no	no	no
40	male	mild	Discharged	no	no	no	no	no	no	no	no	no	no	no
30	female	moderate	Discharged	no	no	no	no	no	no	no	no	no	no	no
37	male	mild	Discharged	no	no	no	no	no	no	no	no	no	no	no
42	male	mild	Discharged	no	no	no	no	no	no	no	no	no	no	no
45	male	moderate	Discharged	no	no	no	no	no	no	no	no	no	no	no
32	male	mild	Discharged	no	no	no	no	no	no	no	no	no	no	no
30	female	mild	Discharged	no	no	no	no	no	no	no	no	no	no	no
42	male	mild	Discharged	no	no	no	no	no	no	no	no	no	no	no
46	male	severe	Died	no	no	no	no	no	no	no	no	no	no	no
59	male	mild	Discharged	no	no	no	no	no	no	no	no	no	no	no
59	male	mild	Discharged	no	no	no	no	no	no	no	no	no	no	no
42	male	mild	Discharged	no	no	no	no	no	no	no	no	no	no	no
33	female	mild	Discharged	no	no	no	no	no	no	no	no	no	no	no
36	male	mild	Discharged	no	no	no	no	no	no	no	no	no	no	no
42	male	mild	Discharged	no	no	no	no	no	no	no	no	no	no	no
41	female	mild	Discharged	no	no	no	no	no	no	no	no	no	no	no
46	male	mild	Discharged	no	no	no	no	no	no	no	no	no	no	no
54	male	moderate	Discharged	no	no	no	no	no	no	no	no	no	no	no
38	male	mild	Discharged	no	no	no	no	no	no	no	no	no	no	no
26	female	moderate		no	no	no	no	no	no	no	no	no	no	no
25	female	mild		no	no	no	no	no	no	no	no	no	no	no
17	male	mild	Discharged	no	no	no	no	no	no	no	no	no	no	no
60	male	severe		no	no	no	no	no	no	no	no	no	no	no
36	male	mild		no	no	no	no	no	no	no	no	no	no	no
26	male	mild	Discharged	no	no	no	no	no	no	no	no	no	no	no
43	male	mild	Discharged	no	no	no	no	no	no	no	no	no	no	no
44	female	moderate	Discharged	no	no	no	no	no	no	no	no	no	no	no
46	male	mild	Discharged	no	no	no	no	no	no	no	no	no	no	no
27	male	moderate	Discharged	no	no	no	no	no	no	no	no	no	no	no
34	male	mild	Discharged	no	no	no	no	no	no	no	no	no	no	no
20	female	mild	Discharged	no	no	no	no	no	no	no	no	no	no	no
42	female	mild	Discharged	no	no	no	no	no	no	no	no	no	no	no
32	male	moderate		no	no	no	no	no	no	no	no	no	no	no
44	male	mild	Discharged	no	no	no	no	no	no	no	no	no	no	no
35	male	mild	Discharged	no	no	no	no	no	no	no	no	no	no	no
25	female	mild	Discharged	no	no	no	no	no	no	no	no	no	no	no
30	male	mild	Discharged	no	no	no	no	no	no	no	no	no	no	no
40	male	mild		no	no	no	no	no	no	no	no	no	no	no
29	female	mild	Discharged	no	no	no	no	no	no	no	no	no	no	no
28	female	moderate	Discharged	no	no	no	no	no	no	no	no	no	no	no
29	female	moderate	Discharged	no	no	no	no	no	no	no	no	no	no	no
31	female	moderate	Discharged	no	no	no	no	no	no	no	no	no	no	no
40	male	moderate	Discharged	no	no	no	no	no	no	no	no	no	no	no
37	male	mild	Discharged	no	no	no	no	no	no	no	no	no	no	no
40	female	mild		no	no	no	no	no	no	no	no	no	no	no
53	female	mild	Discharged	no	no	no	no	no	no	no	no	no	no	no
37	male	moderate	Discharged	no	no	no	no	no	no	no	no	no	no	no
26	male	mild	Discharged	no	no	no	no	no	no	no	no	no	no	no
44	male	mild	Discharged	no	no	no	no	no	no	no	no	no	no	no
35	male	mild	Discharged	no	no	no	no	no	no	no	no	no	no	no
26	female	mild	Discharged	no	no	no	no	no	no	no	no	no	no	no
43	male	mild	Discharged	no	no	no	no	no	no	no	no	no	no	no
29	male	mild	Discharged	no	no	no	no	no	no	no	no	no	no	no
15	female	mild	Discharged	no	no	no	no	no	no	no	no	no	no	no
33	male	mild	Discharged	no	no	no	no	no	no	no	no	no	no	no
34	male	moderate		no	no	no	no	no	no	no	no	no	no	no
22	male	mild		no	no	no	no	no	no	no	no	no	no	no
28	male	mild		no	no	no	no	no	no	no	no	no	no	no
28	female	mild	Discharged	no	no	no	no	no	no	no	no	no	no	no
25	male	mild	Discharged	no	no	no	no	no	no	no	no	no	no	no
38	male	mild	Discharged	no	no	no	no	no	no	no	no	no	no	no
28	male	moderate		no	no	no	no	no	no	no	no	no	no	no
54	male	severe	Died	no	no	no	no	no	no	no	no	no	no	no
44	male	mild	Discharged	no	no	no	no	no	no	no	no	no	no	no
30	male	mild	Discharged	no	no	no	no	no	no	no	no	no	no	no
44	male	moderate	Discharged	no	no	no	no	no	no	no	no	no	no	no
31	female	moderate	Discharged	no	no	no	no	no	no	no	no	no	no	no
38	male	moderate		no	no	no	no	no	no	no	no	no	no	no
74	male	critical		no	no	no	no	no	no	no	no	no	no	no
25	male	mild	Discharged	no	no	no	no	no	no	no	no	no	no	no
45	male	moderate	Discharged	no	no	no	no	no	no	no	no	no	no	no
44	female	mild	Discharged	no	no	no	no	no	no	no	no	no	no	no
35	male	mild	Discharged	no	no	no	no	no	no	no	no	no	no	no
35	male	mild	Discharged	no	no	no	no	no	no	no	no	no	no	no
34	male	moderate	Discharged	no	no	no	no	no	no	no	no	no	no	no
59	male	moderate		no	no	no	no	no	no	no	no	no	no	no
25	male	moderate		no	no	no	no	no	no	no	no	no	no	no
2	male	mild	Discharged	no	no	no	no	no	no	no	no	no	no	no
36	male	moderate	Discharged	no	no	no	no	no	no	no	no	no	no	no
37	male	mild	Discharged	no	no	no	no	no	no	no	no	no	no	no
35	female	moderate	Discharged	no	no	no	no	no	no	no	no	no	no	no
46	male	moderate		no	no	no	no	no	no	no	no	no	no	no
25	female	mild	Discharged	no	no	no	no	no	no	no	no	no	no	no
32	male	moderate	Discharged	no	no	no	no	no	no	no	no	no	no	no
8	male	mild	Discharged	no	no	no	no	no	no	no	no	no	no	no
47	male	moderate	Discharged	no	no	no	no	no	no	no	no	no	no	no
49	male	mild	Discharged	no	no	no	no	no	no	no	no	no	no	no
50	male	mild	Discharged	no	no	no	no	no	no	no	no	no	no	no
33	female	moderate	Discharged	no	no	no	no	no	no	no	no	no	no	no
49	female	mild	Discharged	no	no	no	no	no	no	no	no	no	no	no
54	male	mild	Discharged	no	no	no	no	no	no	no	no	no	no	no
35	male	mild		no	no	no	no	no	no	no	no	no	no	no
26	male	moderate	Discharged	no	no	no	no	no	no	no	no	no	no	no
33	male	moderate	Discharged	no	no	no	no	no	no	no	no	no	no	no
31	female	mild	Discharged	no	no	no	no	no	no	no	no	no	no	no
65	male	mild	Transferred Out	no	no	no	no	no	no	no	no	no	no	no
27	female	mild		no	no	no	no	no	no	no	no	no	no	no
64	male	mild	Discharged	no	no	no	no	no	no	no	no	no	no	no
43	female	mild	Discharged	no	no	no	no	no	no	no	no	no	no	no
28	female	mild	Discharged	no	no	no	no	no	no	no	no	no	no	no
54	male	mild	Discharged	no	no	no	no	no	no	no	no	no	no	no
30	male	moderate	Discharged	no	no	no	no	no	no	no	no	no	no	no
26	female	moderate	Discharged	no	no	no	no	no	no	no	no	no	no	no
29	male	mild		no	no	no	no	no	no	no	no	no	no	no
61	male	moderate	Discharged	no	no	no	no	no	no	no	no	no	no	no
29	female	moderate		no	no	no	no	no	no	no	no	no	no	no
40	female	mild	Discharged	no	no	no	no	no	no	no	no	no	no	no
42	male	mild	Discharged	no	no	no	no	no	no	no	no	no	no	no
1	male	moderate	Discharged	no	no	no	no	no	no	no	no	no	no	no
38	male	moderate	Discharged	no	no	no	no	no	no	no	no	no	no	no
40	male	mild	Discharged	no	no	no	no	no	no	no	no	no	no	no
36	female	mild	Discharged	no	no	no	no	no	no	no	no	no	no	no
38	male	mild	Discharged	no	no	no	no	no	no	no	no	no	no	no
30	female	moderate	Discharged	no	no	no	no	no	no	no	no	no	no	no
33	male	mild	Discharged	no	no	no	no	no	no	no	no	no	no	no
86	male	critical	Died	no	no	no	no	no	no	no	no	no	no	no
38	male	moderate	Discharged	no	no	no	no	no	no	no	no	no	no	no
29	female	mild	Discharged	no	no	no	no	no	no	no	no	no	no	no
42	male	mild	Discharged	no	no	no	no	no	no	no	no	no	no	no
12	male	mild	Discharged	no	no	no	no	no	no	no	no	no	no	no
43	male	mild	Discharged	no	no	no	no	no	no	no	no	no	no	no
26	male	mild	Discharged	no	no	no	no	no	no	no	no	no	no	no
62	female	mild		no	no	no	no	no	no	no	no	no	no	no
39	female	mild	Discharged	no	no	no	no	no	no	no	no	no	no	no
36	male	moderate	Discharged	no	no	no	no	no	no	no	no	no	no	no
39	male	mild	Discharged	no	no	no	no	no	no	no	no	no	no	no
34	female	mild	Discharged	no	no	no	no	no	no	no	no	no	no	no
40	male	mild	Discharged	no	no	no	no	no	no	no	no	no	no	no
35	female	mild	Discharged	no	no	no	no	no	no	no	no	no	no	no
23	female	mild	Discharged	no	no	no	no	no	no	no	no	no	no	no
19	male	mild	Died	no	no	no	no	no	no	no	no	no	no	no
41	female	mild	Discharged	no	no	no	no	no	no	no	no	no	no	no
40	male	mild	Discharged	no	no	no	no	no	no	no	no	no	no	no
38	female	moderate		no	no	no	no	no	no	no	no	no	no	no
30	male	moderate	Discharged	no	no	no	no	no	no	no	no	no	no	no
29	male	mild	Discharged	no	no	no	no	no	no	no	no	no	no	no
42	male	mild	Discharged	no	no	no	no	no	no	no	no	no	no	no
39	male	mild	Discharged	no	no	no	no	no	no	no	no	no	no	no
34	female	moderate	Discharged	no	no	no	no	no	no	no	no	no	no	no
29	female	mild	Discharged	no	no	no	no	no	no	no	no	no	no	no
25	female	mild	Discharged	no	no	no	no	no	no	no	no	no	no	no
20	male	mild	Discharged	no	no	no	no	no	no	no	no	no	no	no
30	male	moderate	Discharged	no	no	no	no	no	no	no	no	no	no	no
42	female	mild	Discharged	no	no	no	no	no	no	no	no	no	no	no
51	male	severe	Discharged	no	no	no	no	no	no	no	no	no	no	no
40	male	mild	Discharged	no	no	no	no	no	no	no	no	no	no	no
37	male	mild	Discharged	no	no	no	no	no	no	no	no	no	no	no
36	male	moderate	Died	no	no	no	no	no	no	no	no	no	no	no
46	male	moderate		yes	no	yes	yes	no	no	no	no	no	no	no
54	male	mild	Discharged	yes	yes	no	yes	no	no	no	no	no	no	no
42	female	mild	Discharged	yes	yes	no	no	no	no	no	no	no	no	no
45	female	moderate	Discharged	yes	no	no	no	no	no	no	no	no	no	no
65	female	mild	Discharged	yes	no	yes	no	no	no	no	no	no	no	no
69	female	moderate	Discharged	yes	no	yes	no	no	no	no	no	no	no	no
55	male	mild	Discharged	yes	no	yes	no	no	no	no	no	no	no	no
72	male	moderate	Died	yes	no	yes	no	no	no	no	no	no	no	no
24	male	moderate	Discharged	yes	no	no	no	no	no	no	no	no	no	no
55	male	moderate	Discharged	yes	no	yes	no	no	no	no	no	no	no	no
62	male	critical	Died	yes	no	yes	yes	no	no	no	no	no	no	no
42	female	mild	Discharged	yes	no	yes	no	no	no	no	no	no	no	no
51	male	mild	Discharged	yes	no	yes	yes	no	no	no	no	no	no	no
50	male	moderate	Discharged	yes	no	yes	no	no	no	no	no	no	no	no
43	male	moderate		yes	yes	no	yes	no	no	no	no	no	no	no
39	male	mild		yes	no	no	yes	no	no	no	no	no	no	no
41	female	mild	Discharged	yes	no	no	no	no	no	no	no	no	no	no
57	female	mild	Discharged	yes	no	yes	yes	no	no	no	no	no	no	no
40	male	mild	Discharged	yes	no	no	no	no	no	no	no	yes	no	no
48	male	mild	Discharged	yes	no	no	no	no	no	no	no	no	no	no
62	male	severe		yes	no	yes	no	no	no	no	no	no	no	no
59	male	moderate		yes	no	no	no	no	no	no	no	no	no	no
46	male	moderate	Discharged	yes	no	yes	no	no	no	no	no	no	no	no
74	male	moderate	Discharged	yes	no	yes	no	no	no	no	no	no	no	no
47	male	moderate	Discharged	yes	no	yes	yes	no	no	no	no	no	no	no
41	female	moderate	Discharged	yes	no	no	no	no	no	no	no	no	no	no
49	female	mild	Discharged	yes	no	yes	no	no	no	no	no	no	no	no
54	male	moderate	Died	yes	no	yes	yes	no	no	no	no	no	no	no
44	male	mild		yes	no	no	no	no	no	no	no	no	no	no
33	male	mild		yes	no	no	no	no	no	no	no	no	no	no
45	male	mild	Discharged	yes	yes	no	no	no	no	no	no	no	no	no
35	female	moderate	Discharged	yes	no	no	no	no	no	no	no	no	no	no
59	male	mild	Discharged	yes	no	yes	no	no	no	no	no	no	no	no
45	male	moderate	Discharged	yes	no	no	yes	no	no	no	no	no	no	no
72	male	severe		yes	no	yes	no	no	no	no	no	no	no	no
29	male	moderate	Discharged	yes	no	no	no	no	no	no	no	no	no	no
62	female	moderate	Discharged	yes	no	yes	yes	no	no	no	no	no	no	no
62	female	moderate	Transferred Out	yes	no	yes	yes	no	no	no	no	no	no	no
38	female	moderate	Discharged	yes	no	yes	no	no	no	no	no	no	no	no
53	female	mild	Discharged	yes	no	no	no	yes	no	no	no	no	no	yes
48	female	moderate		yes	no	yes	no	no	no	no	no	no	no	no
43	male	moderate	Discharged	yes	no	no	no	no	no	no	no	no	no	no
41	female	mild	Discharged	yes	no	yes	no	no	no	no	no	no	no	no
58	male	mild		yes	no	yes	no	no	no	no	no	no	no	no
47	male	moderate		yes	no	no	yes	no	no	no	no	no	no	no
5	male	mild	Discharged	yes	yes	no	no	no	no	no	no	no	no	no
55	male	mild	Discharged	yes	no	yes	no	no	no	no	no	no	no	no
57	male	moderate	Discharged	yes	no	yes	no	no	no	no	no	no	no	no
71	male	critical	Died	yes	no	yes	yes	no	no	no	no	no	no	no
53	female	severe	Discharged	yes	no	yes	no	no	no	no	no	no	no	no
50	female	moderate		yes	no	yes	yes	no	no	no	no	no	no	no
80	male	severe	Died	yes	no	yes	no	no	no	no	no	no	no	no
52	male	mild	Discharged	yes	no	no	yes	no	no	no	no	no	no	no
64	male	severe	Discharged	yes	no	no	yes	no	no	no	no	no	no	no
54	male	severe		yes	no	no	yes	no	no	no	no	no	no	no
50	male	mild	Discharged	yes	no	yes	no	no	no	no	no	no	no	no
37	male	moderate	Discharged	yes	no	no	no	no	yes	no	no	no	no	no
53	male	mild	Discharged	yes	no	no	no	no	no	no	yes	no	no	no
42	male	mild	Discharged	yes	no	yes	no	no	no	no	no	no	no	no
46	male	mild	Discharged	yes	no	yes	no	no	no	no	no	no	no	no
33	male	mild	Discharged	yes	no	no	no	no	no	no	no	no	no	no
88	male	moderate	Discharged	yes	no	no	no	no	no	no	no	no	no	no
55	male	moderate	Discharged	yes	no	yes	no	no	no	no	no	no	no	no
56	female	mild	Discharged	yes	yes	no	no	no	no	no	no	no	no	no
18	female	moderate	Discharged	yes	yes	no	no	no	no	no	no	no	no	no
48	male	mild	Discharged	yes	no	yes	no	no	no	no	no	no	no	no
30	male	moderate		yes	no	yes	no	no	no	no	no	no	no	no
60	male	moderate	Discharged	yes	no	yes	no	no	no	no	no	no	no	no
40	male	mild	Discharged	yes	no	yes	yes	no	no	no	no	no	no	no
58	male	mild	Discharged	yes	no	yes	no	no	no	no	no	no	no	no
34	female	moderate	Transferred Out	yes	no	yes	no	no	no	no	no	no	no	no
46	male	mild	Discharged	yes	no	yes	yes	no	no	no	no	no	no	no
68	female	mild	Discharged	yes	no	yes	no	no	no	no	no	no	no	no
79	female	moderate		yes	no	yes	no	no	no	no	no	no	no	no
70	male	severe		yes	no	yes	no	no	no	no	no	no	no	no
47	male	mild		yes	no	yes	no	no	no	no	no	no	no	no
61	male	severe		yes	no	yes	no	no	no	no	no	no	no	no
47	male	mild	Discharged	yes	no	yes	yes	no	no	no	no	no	no	no
59	male	mild	Discharged	yes	no	yes	no	no	no	no	no	no	no	no
79	male	moderate	Discharged	yes	no	yes	no	no	no	no	no	no	no	no
40	male	severe	Discharged	yes	no	no	no	no	no	no	no	no	yes	no
76	female	severe		yes	no	yes	yes	yes	no	no	no	no	no	no
22	female	moderate		yes	no	no	no	no	no	no	no	no	no	yes
45	male	moderate	Discharged	yes	no	yes	no	no	no	no	no	no	no	no
57	female	moderate		yes	no	yes	no	no	no	no	no	no	no	no
55	male	moderate	Discharged	yes	no	no	no	no	no	no	no	no	no	no
40	male	mild	Discharged	yes	yes	yes	no	no	no	no	no	no	no	no
47	male	severe		yes	no	yes	no	no	no	no	no	no	no	no
39	male	moderate	Discharged	yes	no	no	no	no	no	no	no	no	no	no
42	male	moderate		yes	no	no	no	no	no	no	no	no	yes	no
26	female	mild	Discharged	yes	no	yes	no	no	no	no	no	no	no	no
52	female	moderate	Discharged	yes	no	no	no	no	no	no	no	no	no	no
50	male	mild		yes	no	no	yes	no	no	no	no	no	no	no
60	female	moderate	Discharged	yes	no	yes	no	no	no	no	no	no	no	no
56	male	mild	Discharged	yes	no	yes	no	no	no	no	no	no	no	no
42	male	severe		yes	no	yes	yes	no	no	no	no	no	no	no
43	male	moderate	Discharged	yes	no	no	yes	no	no	no	no	no	no	no
49	male	mild	Discharged	yes	no	yes	no	no	no	yes	no	no	no	no
35	male	mild	Discharged	yes	no	yes	no	no	no	no	no	no	no	no
52	female	moderate	Discharged	yes	no	yes	no	no	no	no	no	no	no	no
45	male	moderate	Discharged	yes	no	yes	no	no	no	no	no	no	no	no
33	male	moderate	Discharged	yes	no	yes	no	no	no	no	no	no	no	no
53	male	moderate	Discharged	yes	no	yes	no	no	no	no	no	no	no	no
42	female	mild	Discharged	yes	no	no	no	no	no	no	no	no	no	no
57	male	moderate	Transferred Out	yes	no	yes	no	no	no	no	no	no	no	no
70	male	moderate	Discharged	yes	no	yes	no	no	no	no	no	no	no	no
52	female	moderate	Discharged	yes	no	no	no	no	no	no	no	no	no	no
54	male	moderate	Discharged	yes	yes	yes	yes	no	no	yes	no	no	no	no
25	male	mild	Discharged	yes	no	no	no	no	no	no	yes	no	no	no
47	male	moderate		yes	no	yes	no	no	no	no	no	no	no	no
55	male	moderate		yes	yes	no	no	no	no	no	no	no	no	no
39	female	moderate		yes	no	no	no	no	no	no	no	no	no	no
52	female	moderate	Discharged	yes	no	no	no	no	no	no	no	yes	no	no
68	male	moderate	Discharged	yes	no	yes	no	no	no	no	no	no	no	no
46	female	mild	Discharged	yes	yes	yes	no	no	no	no	no	no	no	no
85	female	moderate	Discharged	yes	no	yes	no	no	no	no	no	no	no	no
58	female	moderate	Discharged	yes	no	yes	no	no	no	no	no	no	no	no
59	female	moderate	Discharged	yes	no	yes	no	no	no	no	no	no	no	no
57	female	moderate		yes	no	yes	no	no	no	no	no	no	no	no
79	male	mild	Discharged	yes	no	yes	yes	no	no	no	no	no	no	no
39	male	moderate	Discharged	yes	no	yes	no	no	no	no	no	no	no	no
62	male	mild	Discharged	yes	no	yes	no	no	no	no	no	no	no	no
43	male	moderate	Discharged	yes	no	no	no	no	no	no	no	no	no	no
44	male	moderate	Discharged	yes	no	yes	no	no	no	no	no	no	no	no
36	female	severe		yes	no	yes	no	no	no	no	no	no	no	no
40	female	moderate	Discharged	yes	no	yes	no	no	no	no	no	no	no	no
61	male	critical		yes	no	yes	yes	no	no	no	no	no	no	no
58	male	moderate	Discharged	yes	no	yes	yes	no	no	no	no	no	no	no
42	male	mild	Discharged	yes	no	no	yes	no	no	no	no	no	no	no
51	female	moderate	Discharged	yes	no	no	no	no	no	no	no	no	no	no
63	male	severe		yes	no	no	no	no	yes	no	no	no	no	no
36	male	mild	Discharged	yes	no	no	yes	no	no	no	no	no	no	no
56	male	moderate	Discharged	yes	no	yes	yes	no	no	no	no	no	no	no
41	female	mild	Discharged	yes	no	no	no	no	no	no	no	no	no	no
52	male	severe		yes	no	yes	no	no	no	yes	no	no	no	no
75	male	moderate	Died	yes	no	yes	no	no	no	no	no	yes	no	no
44	male	mild	Discharged	yes	no	yes	yes	no	no	no	no	no	no	no
75	female	severe		yes	no	yes	no	no	no	no	no	no	no	no
87	male	severe	Transferred Out	yes	no	yes	no	no	no	no	no	no	no	no
36	male	severe	Discharged	yes	no	no	yes	no	no	no	no	no	no	no
53	male	critical	Died	yes	no	yes	yes	no	no	no	no	no	no	no
45	male	severe	Discharged	yes	no	yes	yes	no	no	no	no	no	no	no
26	female	moderate	Discharged	yes	no	yes	no	no	no	no	no	no	no	no
57	female	moderate	Discharged	yes	no	no	no	no	no	no	no	no	no	no
63	female	moderate	Discharged	yes	no	yes	yes	no	no	no	no	no	no	no
53	female	moderate	Discharged	yes	no	yes	yes	no	no	no	no	no	no	no
37	male	moderate	Discharged	yes	no	no	no	no	no	no	no	no	no	no
57	male	mild	Discharged	yes	no	yes	yes	no	no	no	no	no	no	no
42	male	moderate	Discharged	yes	no	yes	no	no	no	no	no	no	no	no
42	female	moderate	Discharged	yes	yes	no	no	no	no	no	no	no	no	no
39	female	mild	Discharged	yes	no	no	no	no	no	no	no	no	no	no
42	male	mild	Discharged	yes	no	yes	no	no	no	no	no	no	no	no
81	male	moderate	Discharged	yes	no	no	no	no	no	no	no	no	no	no
45	male	mild	Discharged	yes	no	no	yes	no	no	no	no	no	no	no
39	male	mild	Discharged	yes	yes	no	no	no	no	no	no	no	no	no
37	male	critical	Died	yes	no	yes	no	no	no	no	no	no	no	no
62	male	moderate		yes	no	yes	yes	no	no	no	no	no	no	no
76	male	moderate	Died	yes	no	yes	yes	no	no	no	no	no	no	no
51	male	moderate	Discharged	yes	no	yes	no	no	no	no	no	no	no	no
38	female	mild	Discharged	yes	no	yes	no	no	no	no	no	no	no	no
51	female	moderate	Discharged	yes	no	no	no	no	yes	no	no	no	no	no
43	male	severe		yes	no	no	yes	no	no	no	no	no	no	no
57	male	moderate	Discharged	yes	no	yes	yes	no	no	no	no	no	no	no
48	male	moderate	Discharged	yes	no	no	yes	no	no	no	no	no	no	no
37	male	mild	Discharged	yes	no	yes	no	no	no	no	no	no	no	no
52	male	mild	Discharged	yes	no	no	no	no	no	no	no	no	no	no
50	male	critical	Died	yes	no	yes	no	no	no	no	no	no	no	no
58	female	moderate	Discharged	yes	yes	yes	no	no	no	no	no	no	no	no
63	female	moderate	Discharged	yes	no	yes	yes	no	no	no	no	no	no	no
54	male	severe		yes	no	no	yes	no	no	no	no	no	no	no
48	male	moderate	Discharged	yes	no	no	yes	no	no	no	no	no	no	no
44	male	moderate	Discharged	yes	no	yes	yes	no	no	no	no	no	no	no
50	male	severe	Discharged	yes	no	yes	no	no	no	no	no	no	no	no
46	male	moderate		yes	no	yes	yes	no	no	no	no	no	no	no
41	female	mild	Discharged	yes	no	no	no	no	no	no	no	no	no	no
38	male	moderate	Discharged	yes	no	yes	no	no	no	no	no	no	no	no
27	female	severe	Discharged	yes	no	yes	no	yes	no	no	no	no	no	no
67	female	severe	Discharged	yes	no	yes	no	no	no	no	no	no	no	no
46	male	mild	Discharged	yes	no	yes	no	no	no	no	no	no	no	no
38	male	moderate	Discharged	yes	no	yes	no	no	no	no	no	no	no	no
49	male	moderate		yes	no	no	no	no	no	no	no	no	yes	no
33	female	mild	Discharged	yes	no	no	no	no	no	no	no	no	no	no
50	male	mild	Discharged	yes	no	no	yes	no	no	no	no	no	no	no
20	male	mild	Discharged	yes	yes	no	no	no	no	no	no	no	no	no
40	male	mild	Discharged	yes	no	no	no	no	no	no	no	no	no	no
59	female	severe	Discharged	yes	no	yes	no	no	no	no	no	no	no	no
31	female	mild	Discharged	yes	no	no	no	no	no	no	no	no	no	no
43	male	moderate	Discharged	yes	no	no	no	no	no	no	no	no	no	no
52	male	mild	Discharged	yes	no	yes	no	no	no	no	no	no	no	no
47	male	moderate	Discharged	yes	yes	no	no	no	no	no	no	no	no	no
57	male	moderate	Discharged	yes	no	yes	no	no	yes	yes	no	no	no	no
56	male	mild		yes	no	yes	no	no	no	no	no	no	no	no
70	female	severe		yes	no	yes	yes	no	no	no	no	no	no	no
68	male	moderate	Discharged	yes	no	no	yes	no	no	no	no	no	no	no
38	female	mild	Discharged	yes	no	yes	no	no	no	no	no	no	no	no
31	female	moderate	Discharged	yes	yes	no	no	no	no	no	no	no	no	no
50	male	critical	Died	yes	yes	no	no	no	no	no	no	no	no	no
56	male	severe		yes	no	yes	no	no	no	no	no	no	no	no
50	male	moderate	Discharged	yes	no	yes	no	no	no	no	no	no	no	no
75	female	mild	Discharged	yes	no	no	no	no	no	no	no	no	no	no
42	male	moderate	Discharged	yes	yes	no	no	no	no	no	no	no	no	no
77	female	severe	Discharged	yes	no	yes	no	no	no	no	no	no	no	no
30	male	mild	Discharged	yes	no	no	no	no	no	no	no	no	no	no
24	male	moderate	Discharged	yes	no	no	no	no	no	no	no	no	no	no
62	male	moderate	Discharged	yes	no	yes	no	no	no	no	no	no	no	no
52	male	mild	Discharged	yes	no	yes	no	no	no	no	no	no	no	no
55	male	moderate	Died	yes	no	yes	yes	no	no	no	no	no	no	no
31	female	moderate	Discharged	yes	no	no	no	no	no	no	no	no	no	no
53	male	moderate	Discharged	yes	no	yes	no	no	no	no	no	no	no	no
26	male	moderate	Discharged	yes	no	no	no	no	no	no	no	no	no	no
25	male	moderate	Discharged	yes	no	no	no	no	no	no	no	no	no	no
52	male	mild	Discharged	yes	no	yes	no	no	no	no	no	no	no	no
66	female	critical	Died	yes	no	yes	yes	yes	no	yes	no	no	no	no
46	male	moderate	Discharged	yes	no	yes	yes	no	no	no	no	no	no	no
57	male	mild	Discharged	yes	no	yes	yes	no	no	no	no	no	no	no
82	male	severe	Discharged	yes	no	yes	yes	no	no	no	no	no	no	no
37	male	severe	Discharged	yes	no	yes	no	no	no	no	no	no	no	no
39	male	moderate	Discharged	yes	no	yes	no	no	no	no	no	no	no	no
56	male	severe	Died	yes	no	yes	yes	no	no	no	no	no	no	no
29	male	moderate		yes	no	no	no	no	no	no	no	no	no	no
75	male	moderate		yes	no	yes	yes	yes	no	no	no	no	no	no
84	male	mild	Transferred Out	yes	no	yes	no	no	yes	no	no	no	no	no
85	female	mild	Discharged	yes	no	yes	no	no	no	no	no	no	no	no
68	female	critical	Died	yes	no	yes	no	no	no	no	no	no	no	no
42	male	mild	Discharged	yes	no	yes	no	no	no	no	no	no	no	no
69	male	mild		yes	no	yes	no	no	no	no	no	no	no	no
32	male	moderate	Discharged	yes	no	yes	no	no	no	no	no	no	no	no
47	male	mild	Discharged	yes	no	yes	yes	no	no	no	no	no	no	no
52	female	mild	Discharged	yes	no	no	no	no	yes	no	no	no	no	no
45	male	severe	Died	yes	no	no	yes	no	no	no	no	no	no	no
36	female	moderate	Died	yes	no	no	no	no	no	no	no	no	no	no
42	male	severe	Discharged	yes	no	no	yes	no	no	no	no	no	no	no
28	female	moderate	Discharged	yes	no	no	no	no	no	no	no	no	no	no
41	female	mild	Discharged	yes	no	no	no	no	no	no	no	no	no	no
24	female	mild		yes	no	no	no	no	no	no	no	no	no	no
41	male	mild	Discharged	yes	no	no	no	no	no	no	no	no	no	no
15	female	mild	Discharged	yes	no	no	no	no	no	no	no	no	no	no
32	female	mild	Discharged	yes	no	no	no	no	no	no	no	no	no	no
34	male	moderate	Discharged	yes	no	no	no	no	no	no	no	no	no	yes
36	female	moderate	Discharged	yes	no	no	no	no	no	no	yes	yes	no	no
33	female	mild	Discharged	yes	no	no	no	no	no	no	no	no	no	no
49	male	moderate	Discharged	yes	no	yes	yes	no	no	no	no	no	no	no
67	female	mild	Discharged	yes	no	yes	no	no	no	no	no	no	no	no
60	male	critical	Died	yes	no	no	yes	yes	no	no	no	no	no	no
26	female	mild	Discharged	yes	no	no	no	no	no	no	no	no	no	yes
50	male	mild	Discharged	yes	no	yes	no	no	no	no	no	no	no	no
82	male	severe	Discharged	yes	no	yes	no	no	no	no	no	no	no	no
46	male	moderate		yes	no	yes	no	no	no	no	no	no	no	no
55	male	mild	Discharged	yes	no	yes	no	no	no	no	no	no	no	no
48	male	critical	Died	yes	no	yes	no	no	no	no	no	no	no	no
24	female	moderate	Discharged	yes	no	no	no	no	no	no	no	no	no	no
30	female	critical		yes	no	no	no	no	yes	no	yes	no	no	no
47	female	severe	Discharged	yes	no	yes	no	no	no	no	no	no	no	no
32	male	mild	Discharged	yes	no	no	no	no	no	no	no	no	no	no
57	female	moderate	Discharged	yes	no	no	yes	no	no	no	no	no	no	no
41	male	mild	Discharged	yes	no	no	no	no	no	no	no	no	no	no
51	male	moderate	Died	yes	yes	no	no	no	no	no	no	no	no	no
15	male	moderate	Discharged	yes	yes	no	no	no	no	no	no	no	no	no
56	male	mild	Discharged	yes	no	yes	no	no	no	no	no	no	no	no
22	female	moderate	Discharged	yes	yes	no	no	no	no	no	no	no	no	no
47	male	moderate	Discharged	yes	no	yes	no	no	no	no	no	no	no	no
74	male	severe		yes	no	yes	no	no	no	no	no	no	no	no
46	female	mild	Discharged	yes	yes	yes	no	no	no	no	no	no	no	no
10	female	mild	Discharged	yes	yes	no	no	no	no	no	no	no	no	no
45	female	moderate	Discharged	yes	no	yes	no	no	no	no	no	no	no	no
16	male	moderate	Discharged	yes	yes	no	no	no	no	no	no	no	no	no
39	male	severe		yes	no	yes	yes	no	no	no	no	no	no	no
75	male	moderate		yes	no	yes	no	no	no	no	no	no	no	no
31	female	moderate		yes	no	no	no	no	no	no	no	no	no	no
32	male	mild	Discharged	yes	no	no	no	no	no	no	no	no	no	no
48	male	moderate	Discharged	yes	no	yes	no	no	no	no	no	no	no	no
92	female	mild		yes	no	yes	no	no	no	no	no	no	no	no
42	male	moderate	Discharged	yes	no	yes	no	no	no	no	no	no	no	no
42	male	moderate	Discharged	yes	no	no	no	no	no	no	yes	no	no	no
70	male	mild	Discharged	yes	no	yes	no	no	no	no	no	no	no	no
49	female	mild	Discharged	yes	no	yes	no	no	no	no	no	no	no	no
57	female	mild		yes	no	no	no	no	no	no	no	no	no	no
48	female	mild	Discharged	yes	no	yes	no	no	no	no	no	no	no	no
45	male	moderate	Discharged	yes	no	no	yes	no	no	no	no	no	no	no
22	female	moderate	Discharged	yes	no	no	no	no	no	yes	no	no	no	no
56	male	mild		yes	no	yes	yes	no	no	no	no	no	no	no
57	male	mild	Discharged	yes	no	yes	no	no	no	no	no	no	no	no
55	female	severe	Died	yes	no	yes	no	no	no	no	no	no	no	no
65	male	severe	Died	yes	no	yes	yes	no	no	no	no	no	no	no
44	male	moderate	Discharged	yes	no	no	yes	no	no	no	no	no	no	no
56	male	mild	Died	yes	no	yes	yes	no	no	no	no	no	no	no
49	male	mild	Discharged	yes	no	no	no	no	no	no	no	no	no	no
50	female	moderate	Discharged	yes	no	yes	no	no	no	no	no	no	no	no
55	female	mild	Discharged	yes	no	yes	no	no	no	no	no	no	no	no
88	female	critical	Died	yes	no	yes	no	no	no	no	no	no	no	no
65	male	mild	Discharged	yes	no	yes	no	no	no	no	no	no	no	no
67	female	severe	Discharged	yes	no	yes	no	no	no	no	no	no	no	no
30	male	mild	Discharged	yes	no	no	no	no	no	no	no	no	no	no
32	male	mild	Discharged	yes	no	no	no	no	no	no	no	no	no	no
74	male	moderate		yes	no	yes	no	no	no	no	no	no	no	no
52	male	severe	Discharged	yes	no	yes	no	no	no	no	no	no	no	no
54	male	severe	Discharged	yes	no	yes	no	no	no	no	no	no	no	no
45	female	mild	Discharged	yes	no	no	no	no	no	no	no	no	no	no
58	female	mild	Discharged	yes	no	yes	yes	no	no	no	no	no	no	no
39	female	mild	Discharged	yes	no	no	yes	no	no	no	no	no	no	no
33	male	mild	Discharged	yes	no	yes	no	no	no	no	no	no	no	no
38	female	moderate	Discharged	yes	no	no	no	no	no	no	no	no	no	no
45	male	mild	Discharged	yes	no	yes	yes	no	no	no	no	no	yes	no
70	female	moderate	Discharged	yes	no	yes	yes	no	no	no	no	no	no	no
58	male	moderate	Discharged	yes	no	no	yes	no	no	no	no	no	no	no
42	male	moderate	Discharged	yes	no	no	no	no	no	no	no	no	no	no
45	female	moderate	Discharged	yes	no	yes	no	no	no	no	no	no	no	no
63	male	mild	Discharged	yes	no	yes	no	no	no	no	no	no	no	no
42	male	mild	Discharged	yes	no	yes	yes	no	no	no	no	no	no	no
72	male	moderate		yes	no	yes	yes	no	no	no	no	no	no	no
49	male	mild	Discharged	yes	no	yes	no	no	no	no	no	no	no	no
50	male	mild	Discharged	yes	no	no	yes	no	no	no	no	no	no	no
38	female	mild	Discharged	yes	no	no	no	no	no	no	no	no	no	no
60	male	mild	Discharged	yes	no	yes	no	no	no	no	no	no	no	no
46	female	mild	Discharged	yes	no	yes	no	no	no	no	no	no	no	no
40	male	moderate	Discharged	yes	no	no	no	no	no	no	no	no	no	no
57	female	moderate		yes	no	yes	no	no	no	no	no	no	no	no
64	male	moderate	Discharged	yes	yes	yes	no	no	no	no	no	no	no	no
44	male	moderate		yes	no	no	yes	no	no	no	no	no	no	no
60	male	moderate	Discharged	yes	no	yes	yes	no	no	no	no	no	no	no
41	female	severe	Discharged	yes	no	no	no	no	no	no	no	no	no	no
37	male	moderate	Discharged	yes	no	no	no	no	no	no	no	no	no	no
71	male	critical	Died	yes	no	yes	yes	yes	no	no	no	no	no	no
55	male	mild	Discharged	yes	no	yes	no	no	no	no	no	no	no	no
67	female	moderate	Discharged	yes	no	yes	no	no	no	no	no	no	no	no
70	male	moderate	Discharged	yes	no	yes	no	no	no	no	no	no	no	no
36	female	moderate	Discharged	yes	no	yes	no	no	no	no	no	no	no	no
69	male	mild	Transferred Out	yes	no	yes	no	no	no	no	no	no	no	no
7	female	moderate	Discharged	yes	yes	no	no	no	no	no	no	no	no	no
51	female	moderate	Discharged	yes	no	yes	no	no	no	no	no	no	no	no
14	male	mild	Discharged	yes	no	no	no	no	no	no	no	no	no	no
44	male	mild	Discharged	yes	yes	no	no	no	no	no	no	no	no	no
31	male	moderate		yes	no	yes	no	no	no	no	no	no	no	no
72	male	moderate	Discharged	yes	no	yes	yes	no	no	no	no	no	no	no
51	male	severe	Discharged	yes	no	yes	no	no	no	no	no	no	no	no
46	male	critical	Died	yes	no	yes	yes	no	no	no	no	no	no	no
49	male	moderate		yes	no	no	no	no	no	no	no	no	no	no
56	male	mild	Discharged	yes	no	yes	no	no	no	no	no	no	no	no
33	male	mild	Discharged	yes	no	yes	no	no	no	no	no	no	no	no
63	female	moderate	Discharged	yes	no	no	yes	no	no	no	no	no	no	no
61	male	mild	Discharged	yes	no	yes	no	no	no	no	no	no	no	no
55	female	moderate	Discharged	yes	no	yes	no	no	no	no	no	no	no	no
50	female	mild	Discharged	yes	no	no	no	no	no	no	no	no	no	no
56	female	moderate	Discharged	yes	no	yes	no	no	no	no	no	no	no	no
41	male	mild	Discharged	yes	no	yes	no	no	no	no	no	no	no	no
51	male	moderate	Discharged	yes	no	yes	no	no	no	no	no	no	no	no
55	male	moderate		yes	yes	no	no	no	no	no	no	no	no	no
33	male	moderate	Discharged	yes	no	no	no	no	no	no	yes	no	no	no
43	male	moderate	Discharged	yes	no	yes	no	no	no	no	no	no	no	no
45	female	moderate	Discharged	yes	no	yes	no	no	no	no	no	no	no	no
45	male	mild		yes	no	yes	no	no	no	no	no	no	no	no
74	female	moderate		yes	no	yes	yes	no	no	no	no	no	no	no
40	female	mild	Discharged	yes	yes	no	no	no	no	no	no	no	no	no
57	female	severe		yes	no	no	no	no	no	no	no	no	no	no
52	male	mild		yes	no	yes	no	no	no	no	no	no	no	no
47	male	mild	Discharged	yes	no	yes	no	no	no	no	no	no	no	no
61	male	moderate	Discharged	yes	no	yes	no	no	no	no	no	no	no	no
82	male	mild	Discharged	yes	no	no	no	no	no	no	no	no	no	no
63	male	moderate	Died	yes	no	yes	yes	no	no	no	no	no	no	no
57	male	critical	Died	yes	no	yes	yes	no	no	no	no	no	no	no
63	male	moderate	Discharged	yes	no	yes	no	no	no	no	no	no	no	no
69	male	moderate	Died	yes	no	yes	no	no	no	no	no	no	no	no
65	male	mild	Discharged	yes	no	yes	no	no	no	no	no	no	no	no
51	male	moderate	Discharged	yes	no	yes	no	no	no	no	no	no	no	no
48	male	mild	Discharged	yes	no	yes	no	no	no	no	no	no	no	no
52	male	mild	Discharged	yes	no	no	no	no	no	no	no	no	no	no
57	male	mild	Discharged	yes	no	yes	no	no	no	no	no	no	no	no
58	female	severe	Died	yes	no	yes	yes	no	no	no	no	no	no	no
23	female	mild		yes	yes	no	no	no	no	no	no	no	no	no
36	male	mild	Discharged	yes	no	yes	no	no	no	no	no	no	no	no
49	male	moderate	Discharged	yes	no	yes	no	no	no	no	no	no	no	no
63	male	critical	Died	yes	no	yes	no	no	no	no	no	no	no	no
60	female	mild	Discharged	yes	no	yes	no	no	no	no	no	no	no	no
34	male	mild	Discharged	yes	no	no	no	no	no	no	no	no	no	no
49	female	moderate	Discharged	yes	no	no	no	no	no	no	no	no	yes	no
59	male	critical	Died	yes	no	yes	yes	no	no	no	no	no	no	no
44	male	moderate	Discharged	yes	yes	no	no	no	no	no	no	no	no	no
71	female	mild		yes	no	yes	yes	no	no	no	no	no	no	no
36	male	mild	Discharged	yes	no	yes	no	no	no	no	no	no	no	no
40	male	moderate	Discharged	yes	no	no	yes	no	no	no	no	no	no	no
65	male	mild	Discharged	yes	no	yes	no	no	no	no	no	no	no	no
53	male	mild	Discharged	yes	no	yes	no	no	no	no	no	no	no	no
54	female	mild		yes	no	yes	no	no	no	no	no	no	no	no
38	male	mild	Discharged	yes	no	no	no	no	no	no	no	no	no	no
57	male	mild	Discharged	yes	no	yes	yes	no	no	no	no	no	no	no
53	male	moderate	Discharged	yes	no	yes	no	no	no	no	no	no	no	no
43	female	critical	Died	yes	no	no	no	no	yes	no	no	no	no	no
39	female	mild	Discharged	yes	no	yes	no	no	no	no	no	no	no	no
43	male	mild	Discharged	yes	no	no	no	no	no	yes	no	no	no	no
25	female	moderate	Discharged	yes	yes	no	no	no	no	no	no	no	no	no
46	male	mild	Discharged	yes	no	yes	no	no	no	no	no	no	no	no
49	female	moderate		yes	no	yes	no	no	no	no	no	no	no	no
59	female	moderate	Discharged	yes	no	yes	no	no	no	no	no	no	no	no
40	female	mild	Discharged	yes	yes	yes	no	no	no	no	no	no	no	no
32	male	moderate	Discharged	yes	no	no	no	no	no	no	no	no	yes	no
25	female	mild	Discharged	yes	no	yes	no	no	no	no	no	no	no	no
35	male	mild	Discharged	yes	no	no	no	no	no	no	no	no	no	yes
46	female	mild	Discharged	yes	no	no	yes	no	no	no	no	no	no	no
66	male	mild	Discharged	yes	no	yes	no	no	no	no	no	no	no	no
84	male	severe		yes	no	yes	no	no	yes	no	no	no	no	no
49	female	moderate		yes	no	yes	yes	no	no	no	no	no	no	no
58	female	moderate	Discharged	yes	no	yes	no	no	yes	no	no	no	no	no
48	male	moderate	Discharged	yes	no	no	yes	no	no	no	no	no	yes	no
55	male	mild	Discharged	yes	no	yes	no	no	no	no	no	no	no	no
49	male	mild	Discharged	yes	no	no	yes	no	no	no	no	no	no	no
57	male	severe		yes	no	yes	yes	no	no	no	no	no	no	no
41	male	moderate	Discharged	yes	no	yes	no	no	no	no	no	no	no	no
48	male	moderate	Discharged	yes	no	yes	no	no	no	no	no	no	no	no
35	male	mild	Discharged	yes	no	no	no	no	no	no	no	no	no	no
27	male	moderate		yes	yes	no	no	no	no	no	no	no	no	no
54	female	mild	Discharged	yes	no	no	no	no	no	no	no	no	no	no
64	male	moderate	Died	yes	no	yes	no	no	no	no	no	no	no	no
73	female	severe		yes	no	yes	no	no	no	no	no	no	no	no
42	male	mild	Discharged	yes	yes	yes	yes	no	no	no	no	no	no	no
85	female	severe	Discharged	yes	no	yes	no	no	no	no	no	no	no	no
40	male	moderate	Discharged	yes	no	yes	no	no	no	no	no	no	no	no
85	male	moderate	Discharged	yes	no	no	no	yes	no	no	no	no	no	no
45	male	moderate	Discharged	yes	no	yes	no	no	no	no	no	no	no	no
60	female	severe	Discharged	yes	no	yes	no	no	no	no	no	no	no	no
40	male	moderate	Discharged	yes	no	no	no	no	no	no	no	no	no	no
63	female	moderate		yes	no	yes	no	no	no	no	no	no	no	no
62	male	moderate	Discharged	yes	no	yes	no	no	no	no	no	no	no	no
77	male	moderate	Discharged	yes	no	yes	no	no	no	no	no	no	no	no
30	female	moderate	Discharged	yes	yes	no	no	no	no	no	no	no	no	no
63	male	moderate	Discharged	yes	yes	no	no	no	no	no	no	no	no	no
50	female	mild	Discharged	yes	no	yes	no	no	no	no	no	no	no	no
67	male	moderate	Discharged	yes	no	no	no	no	no	no	no	no	no	no
49	female	mild	Discharged	yes	no	yes	no	no	no	no	no	no	no	no
49	male	moderate	Discharged	yes	no	no	yes	no	no	no	no	no	no	no
26	female	moderate	Discharged	yes	yes	no	no	no	no	no	no	no	no	no
33	female	moderate		yes	no	no	no	no	no	no	no	no	no	yes
49	male	moderate	Discharged	yes	yes	yes	no	no	no	no	no	no	no	no
47	male	moderate	Discharged	yes	no	no	yes	no	no	no	no	no	no	no
62	male	mild	Discharged	yes	no	yes	yes	no	no	no	no	no	no	no
35	female	moderate	Discharged	yes	no	no	no	no	no	no	no	no	no	no
66	female	critical	Died	yes	no	yes	yes	no	no	no	no	no	no	no
67	female	moderate		yes	no	yes	yes	no	no	no	no	no	no	no
[truncated: 185 more rows]
